# Supplementary material for: Boron-induced transformation of ultrathin Au films into two-dimensional metallic nanostructures
Source: Nat Commun. 2024 Dec 10;15:10518. doi: 10.1038/s41467-024-54464-y (PMC11631948; doi:10.1038/s41467-024-54464-y)
Supplement: Supplementary file 3 — final_optimized_structure [file 41467_2024_54464_MOESM3_ESM.zip]

Archive with 1 entries (1 files):
- final_optimized_structure.cif
