# Supplementary material for: Boron-induced transformation of ultrathin Au films into two-dimensional metallic nanostructures
Source: Nat Commun. 2024 Dec 10;15:10518. doi: 10.1038/s41467-024-54464-y (PMC11631948; doi:10.1038/s41467-024-54464-y)
Supplement: Supplementary file 3 — final_optimized_structure [file 41467_2024_54464_MOESM3_ESM.zip › final_optimized_structure.cif]

#======================================================================
# CRYSTAL DATA
#----------------------------------------------------------------------
data_Au1737Ir11094B1446

loop_
_publ_author_name
'Preobrajenski, A.'
'Vinogradov, N.' 
'Duncan, D.A.'
'Lee, T.-L.' 
'Tsitsvero, M.'
'Taketsugu, T.'
'Lyalin, A.'
_publ_section_title
;
 Six 43 x 43 Ir atom layers followed by an incomplete layer 
 of B atoms and then a monolayer of Au atoms
;
_journal_name_full               'Nat Comm'
_journal_paper_doi               10.1038/s41467-024-54464-y
_journal_year                    2024

_chemical_name_common                  'Au1737 Ir11094 B1446'
_cell_length_a                         116.831741
_cell_length_b                         116.831741
_cell_length_c                         24.965519
_cell_angle_alpha                      90.000000
_cell_angle_beta                       90.000000
_cell_angle_gamma                      60.000000
_cell_volume                           295116.117818
_space_group_name_H-M_alt              'P 1'
_space_group_IT_number                 1

loop_
_space_group_symop_operation_xyz
   'x, y, z'

loop_
   _atom_site_label
   _atom_site_occupancy
   _atom_site_fract_x
   _atom_site_fract_y
   _atom_site_fract_z
   _atom_site_adp_type
   _atom_site_U_iso_or_equiv
   _atom_site_type_symbol
   Au         1.0     0.997983     0.654228     0.550814    Biso  1.000000  Au
   Au         1.0    -0.001127     0.629017     0.553555    Biso  1.000000  Au
   Au         1.0     0.974665     0.654195     0.550924    Biso  1.000000  Au
   Au         1.0     0.975547     0.628972     0.553597    Biso  1.000000  Au
   Au         1.0     0.951345     0.654161     0.551094    Biso  1.000000  Au
   Au         1.0     0.928018     0.654136     0.551291    Biso  1.000000  Au
   Au         1.0     0.928880     0.628874     0.553925    Biso  1.000000  Au
   Au         1.0     0.905540     0.628831     0.554146    Biso  1.000000  Au
   Au         1.0     0.881351     0.654155     0.551526    Biso  1.000000  Au
   Au         1.0     0.882214     0.628795     0.554230    Biso  1.000000  Au
   Au         1.0     0.348719     0.629068     0.553581    Biso  1.000000  Au
   Au         1.0     0.347769     0.654237     0.550824    Biso  1.000000  Au
   Au         1.0     0.858036     0.654206     0.551300    Biso  1.000000  Au
   Au         1.0     0.858943     0.628755     0.553959    Biso  1.000000  Au
   Au         1.0     0.834782     0.654265     0.550807    Biso  1.000000  Au
   Au         1.0     0.835796     0.628702     0.553400    Biso  1.000000  Au
   Au         1.0     0.811611     0.654350     0.550519    Biso  1.000000  Au
   Au         1.0     0.788789     0.653929     0.549411    Biso  1.000000  Au
   Au         1.0     0.789555     0.629014     0.553348    Biso  1.000000  Au
   Au         1.0     0.767122     0.628146     0.553637    Biso  1.000000  Au
   Au         1.0     0.743914     0.651734     0.552776    Biso  1.000000  Au
   Au         1.0     0.744400     0.627393     0.553990    Biso  1.000000  Au
   Au         1.0     0.372078     0.629036     0.553574    Biso  1.000000  Au
   Au         1.0     0.371123     0.654204     0.550936    Biso  1.000000  Au
   Au         1.0     0.721030     0.651024     0.553792    Biso  1.000000  Au
   Au         1.0     0.721268     0.627366     0.553838    Biso  1.000000  Au
   Au         1.0     0.697811     0.650997     0.553998    Biso  1.000000  Au
   Au         1.0     0.697931     0.627580     0.553604    Biso  1.000000  Au
   Au         1.0     0.674528     0.651101     0.553987    Biso  1.000000  Au
   Au         1.0     0.651432     0.627915     0.553618    Biso  1.000000  Au
   Au         1.0     0.627916     0.651432     0.553618    Biso  1.000000  Au
   Au         1.0     0.628112     0.628112     0.553827    Biso  1.000000  Au
   Au         1.0     0.604506     0.651871     0.551412    Biso  1.000000  Au
   Au         1.0     0.604536     0.628822     0.553731    Biso  1.000000  Au
   Au         1.0     0.395451     0.628993     0.553619    Biso  1.000000  Au
   Au         1.0     0.394485     0.654167     0.551107    Biso  1.000000  Au
   Au         1.0     0.580211     0.654616     0.550226    Biso  1.000000  Au
   Au         1.0     0.581188     0.629551     0.553598    Biso  1.000000  Au
   Au         1.0     0.557161     0.654528     0.550872    Biso  1.000000  Au
   Au         1.0     0.534199     0.654228     0.550510    Biso  1.000000  Au
   Au         1.0     0.535768     0.628388     0.553569    Biso  1.000000  Au
   Au         1.0     0.512479     0.628595     0.553919    Biso  1.000000  Au
   Au         1.0     0.487885     0.654088     0.551301    Biso  1.000000  Au
   Au         1.0     0.489087     0.628727     0.554199    Biso  1.000000  Au
   Au         1.0     0.464567     0.654096     0.551532    Biso  1.000000  Au
   Au         1.0     0.465662     0.628817     0.554149    Biso  1.000000  Au
   Au         1.0     0.418839     0.628942     0.553750    Biso  1.000000  Au
   Au         1.0     0.417852     0.654134     0.551305    Biso  1.000000  Au
   Au         1.0     0.441216     0.654109     0.551481    Biso  1.000000  Au
   Au         1.0     0.442243     0.628885     0.553946    Biso  1.000000  Au
   Au         1.0     0.765414     0.654477     0.550260    Biso  1.000000  Au
   Au         1.0     0.254468     0.654243     0.550926    Biso  1.000000  Au
   Au         1.0     0.952217     0.628922     0.553726    Biso  1.000000  Au
   Au         1.0     0.255391     0.629100     0.553663    Biso  1.000000  Au
   Au         1.0     0.022199     0.629052     0.553567    Biso  1.000000  Au
   Au         1.0     0.021304     0.654248     0.550770    Biso  1.000000  Au
   Au         1.0     0.674690     0.627708     0.553565    Biso  1.000000  Au
   Au         1.0     0.278715     0.629095     0.553634    Biso  1.000000  Au
   Au         1.0     0.277784     0.654248     0.550867    Biso  1.000000  Au
   Au         1.0     0.045525     0.629074     0.553578    Biso  1.000000  Au
   Au         1.0     0.044629     0.654250     0.550792    Biso  1.000000  Au
   Au         1.0     0.812729     0.628807     0.552949    Biso  1.000000  Au
   Au         1.0     0.231149     0.654251     0.550922    Biso  1.000000  Au
   Au         1.0     0.091276     0.654239     0.550922    Biso  1.000000  Au
   Au         1.0     0.232068     0.629111     0.553694    Biso  1.000000  Au
   Au         1.0     0.092176     0.629087     0.553628    Biso  1.000000  Au
   Au         1.0     0.207828     0.654268     0.550884    Biso  1.000000  Au
   Au         1.0     0.068851     0.629083     0.553593    Biso  1.000000  Au
   Au         1.0     0.067955     0.654243     0.550862    Biso  1.000000  Au
   Au         1.0     0.161196     0.654283     0.550861    Biso  1.000000  Au
   Au         1.0     0.162117     0.629120     0.553754    Biso  1.000000  Au
   Au         1.0     0.302041     0.629093     0.553601    Biso  1.000000  Au
   Au         1.0     0.301102     0.654257     0.550798    Biso  1.000000  Au
   Au         1.0     0.511138     0.654071     0.550808    Biso  1.000000  Au
   Au         1.0     0.558437     0.628923     0.553376    Biso  1.000000  Au
   Au         1.0     0.138808     0.629108     0.553691    Biso  1.000000  Au
   Au         1.0     0.324428     0.654256     0.550778    Biso  1.000000  Au
   Au         1.0     0.208747     0.629122     0.553755    Biso  1.000000  Au
   Au         1.0     0.184508     0.654283     0.550862    Biso  1.000000  Au
   Au         1.0     0.651246     0.651245     0.553889    Biso  1.000000  Au
   Au         1.0     0.115495     0.629095     0.553658    Biso  1.000000  Au
   Au         1.0     0.114588     0.654248     0.550920    Biso  1.000000  Au
   Au         1.0     0.137892     0.654267     0.550882    Biso  1.000000  Au
   Au         1.0     0.325374     0.629086     0.553589    Biso  1.000000  Au
   Au         1.0     0.185430     0.629126     0.553795    Biso  1.000000  Au
   Au         1.0     0.904685     0.654131     0.551468    Biso  1.000000  Au
   Au         1.0     0.654195     0.974665     0.550924    Biso  1.000000  Au
   Au         1.0     0.654161     0.951345     0.551094    Biso  1.000000  Au
   Au         1.0     0.654131     0.904685     0.551468    Biso  1.000000  Au
   Au         1.0     0.654155     0.881351     0.551526    Biso  1.000000  Au
   Au         1.0     0.654206     0.858036     0.551300    Biso  1.000000  Au
   Au         1.0     0.654265     0.834782     0.550807    Biso  1.000000  Au
   Au         1.0     0.654350     0.811610     0.550519    Biso  1.000000  Au
   Au         1.0     0.654476     0.765413     0.550258    Biso  1.000000  Au
   Au         1.0     0.651731     0.743914     0.552738    Biso  1.000000  Au
   Au         1.0     0.651024     0.721029     0.553782    Biso  1.000000  Au
   Au         1.0     0.650996     0.697810     0.553996    Biso  1.000000  Au
   Au         1.0     0.651101     0.674528     0.553986    Biso  1.000000  Au
   Au         1.0     0.654616     0.580211     0.550226    Biso  1.000000  Au
   Au         1.0     0.654528     0.557161     0.550872    Biso  1.000000  Au
   Au         1.0     0.654228     0.534199     0.550510    Biso  1.000000  Au
   Au         1.0     0.654088     0.487885     0.551301    Biso  1.000000  Au
   Au         1.0     0.654096     0.464567     0.551532    Biso  1.000000  Au
   Au         1.0     0.654109     0.441216     0.551481    Biso  1.000000  Au
   Au         1.0     0.654134     0.417852     0.551305    Biso  1.000000  Au
   Au         1.0     0.654167     0.394485     0.551107    Biso  1.000000  Au
   Au         1.0     0.654237     0.347769     0.550824    Biso  1.000000  Au
   Au         1.0     0.654256     0.324428     0.550778    Biso  1.000000  Au
   Au         1.0     0.654257     0.301102     0.550798    Biso  1.000000  Au
   Au         1.0     0.654248     0.277784     0.550867    Biso  1.000000  Au
   Au         1.0     0.654243     0.254468     0.550926    Biso  1.000000  Au
   Au         1.0     0.654268     0.207828     0.550884    Biso  1.000000  Au
   Au         1.0     0.654283     0.184508     0.550862    Biso  1.000000  Au
   Au         1.0     0.654283     0.161196     0.550861    Biso  1.000000  Au
   Au         1.0     0.654267     0.137892     0.550882    Biso  1.000000  Au
   Au         1.0     0.654248     0.114588     0.550920    Biso  1.000000  Au
   Au         1.0     0.654243     0.067955     0.550862    Biso  1.000000  Au
   Au         1.0     0.654250     0.044629     0.550792    Biso  1.000000  Au
   Au         1.0     0.654248     0.021304     0.550770    Biso  1.000000  Au
   Au         1.0     0.654228     0.997983     0.550814    Biso  1.000000  Au
   Au         1.0     0.628972     0.975547     0.553597    Biso  1.000000  Au
   Au         1.0     0.628874     0.928880     0.553925    Biso  1.000000  Au
   Au         1.0     0.628832     0.905540     0.554146    Biso  1.000000  Au
   Au         1.0     0.628795     0.882214     0.554230    Biso  1.000000  Au
   Au         1.0     0.628755     0.858943     0.553959    Biso  1.000000  Au
   Au         1.0     0.628702     0.835796     0.553400    Biso  1.000000  Au
   Au         1.0     0.629015     0.789555     0.553349    Biso  1.000000  Au
   Au         1.0     0.628147     0.767121     0.553630    Biso  1.000000  Au
   Au         1.0     0.627395     0.744399     0.553981    Biso  1.000000  Au
   Au         1.0     0.627366     0.721267     0.553838    Biso  1.000000  Au
   Au         1.0     0.627580     0.697931     0.553603    Biso  1.000000  Au
   Au         1.0     0.629551     0.581188     0.553598    Biso  1.000000  Au
   Au         1.0     0.628923     0.558437     0.553376    Biso  1.000000  Au
   Au         1.0     0.628595     0.512479     0.553919    Biso  1.000000  Au
   Au         1.0     0.628728     0.489087     0.554199    Biso  1.000000  Au
   Au         1.0     0.628817     0.465662     0.554149    Biso  1.000000  Au
   Au         1.0     0.628885     0.442243     0.553946    Biso  1.000000  Au
   Au         1.0     0.628942     0.418839     0.553750    Biso  1.000000  Au
   Au         1.0     0.629036     0.372078     0.553574    Biso  1.000000  Au
   Au         1.0     0.629068     0.348719     0.553581    Biso  1.000000  Au
   Au         1.0     0.629086     0.325374     0.553589    Biso  1.000000  Au
   Au         1.0     0.629093     0.302041     0.553601    Biso  1.000000  Au
   Au         1.0     0.629095     0.278715     0.553634    Biso  1.000000  Au
   Au         1.0     0.629111     0.232067     0.553694    Biso  1.000000  Au
   Au         1.0     0.629122     0.208747     0.553755    Biso  1.000000  Au
   Au         1.0     0.629126     0.185430     0.553795    Biso  1.000000  Au
   Au         1.0     0.629120     0.162117     0.553754    Biso  1.000000  Au
   Au         1.0     0.629108     0.138808     0.553691    Biso  1.000000  Au
   Au         1.0     0.629087     0.092176     0.553628    Biso  1.000000  Au
   Au         1.0     0.629083     0.068851     0.553593    Biso  1.000000  Au
   Au         1.0     0.629074     0.045525     0.553578    Biso  1.000000  Au
   Au         1.0     0.629052     0.022199     0.553567    Biso  1.000000  Au
   Au         1.0     0.629017     0.998873     0.553555    Biso  1.000000  Au
   Au         1.0     0.604219     0.952717     0.550244    Biso  1.000000  Au
   Au         1.0     0.604130     0.929334     0.550566    Biso  1.000000  Au
   Au         1.0     0.604025     0.905931     0.550933    Biso  1.000000  Au
   Au         1.0     0.603893     0.882518     0.551105    Biso  1.000000  Au
   Au         1.0     0.603684     0.859169     0.550739    Biso  1.000000  Au
   Au         1.0     0.604379     0.812968     0.550189    Biso  1.000000  Au
   Au         1.0     0.604097     0.790431     0.550084    Biso  1.000000  Au
   Au         1.0     0.603513     0.767799     0.550702    Biso  1.000000  Au
   Au         1.0     0.603341     0.744803     0.550147    Biso  1.000000  Au
   Au         1.0     0.603970     0.721314     0.549648    Biso  1.000000  Au
   Au         1.0     0.604251     0.674913     0.549547    Biso  1.000000  Au
   Au         1.0     0.604965     0.582284     0.550777    Biso  1.000000  Au
   Au         1.0     0.603427     0.537491     0.550596    Biso  1.000000  Au
   Au         1.0     0.603820     0.513707     0.550920    Biso  1.000000  Au
   Au         1.0     0.604026     0.490055     0.550849    Biso  1.000000  Au
   Au         1.0     0.604160     0.466499     0.550552    Biso  1.000000  Au
   Au         1.0     0.604257     0.443010     0.550259    Biso  1.000000  Au
   Au         1.0     0.604389     0.396154     0.549974    Biso  1.000000  Au
   Au         1.0     0.604430     0.372768     0.549983    Biso  1.000000  Au
   Au         1.0     0.604460     0.349399     0.550019    Biso  1.000000  Au
   Au         1.0     0.604480     0.326044     0.550036    Biso  1.000000  Au
   Au         1.0     0.604491     0.302702     0.550061    Biso  1.000000  Au
   Au         1.0     0.604507     0.256038     0.550128    Biso  1.000000  Au
   Au         1.0     0.604512     0.232714     0.550178    Biso  1.000000  Au
   Au         1.0     0.604512     0.209395     0.550241    Biso  1.000000  Au
   Au         1.0     0.604511     0.186076     0.550240    Biso  1.000000  Au
   Au         1.0     0.604509     0.162757     0.550176    Biso  1.000000  Au
   Au         1.0     0.604491     0.116115     0.550090    Biso  1.000000  Au
   Au         1.0     0.604479     0.092788     0.550055    Biso  1.000000  Au
   Au         1.0     0.604464     0.069456     0.550027    Biso  1.000000  Au
   Au         1.0     0.604439     0.046120     0.550007    Biso  1.000000  Au
   Au         1.0     0.604404     0.022779     0.549967    Biso  1.000000  Au
   Au         1.0     0.604357    -0.000566     0.549955    Biso  1.000000  Au
   Au         1.0     0.654251     0.231149     0.550922    Biso  1.000000  Au
   Au         1.0     0.604501     0.139438     0.550124    Biso  1.000000  Au
   Au         1.0     0.604500     0.279367     0.550095    Biso  1.000000  Au
   Au         1.0     0.628388     0.535768     0.553569    Biso  1.000000  Au
   Au         1.0     0.604332     0.419566     0.550061    Biso  1.000000  Au
   Au         1.0     0.602376     0.561451     0.551099    Biso  1.000000  Au
   Au         1.0     0.604123     0.698069     0.549347    Biso  1.000000  Au
   Au         1.0     0.603275     0.836121     0.549824    Biso  1.000000  Au
   Au         1.0     0.654071     0.511138     0.550808    Biso  1.000000  Au
   Au         1.0     0.653929     0.788788     0.549412    Biso  1.000000  Au
   Au         1.0     0.654204     0.371123     0.550936    Biso  1.000000  Au
   Au         1.0     0.604295     0.976081     0.550040    Biso  1.000000  Au
   Au         1.0     0.654239     0.091276     0.550923    Biso  1.000000  Au
   Au         1.0     0.628922     0.952217     0.553726    Biso  1.000000  Au
   Au         1.0     0.629095     0.115495     0.553659    Biso  1.000000  Au
   Au         1.0     0.629100     0.255391     0.553663    Biso  1.000000  Au
   Au         1.0     0.628993     0.395451     0.553619    Biso  1.000000  Au
   Au         1.0     0.654136     0.928018     0.551291    Biso  1.000000  Au
   Au         1.0     0.627708     0.674690     0.553565    Biso  1.000000  Au
   Au         1.0     0.628807     0.812729     0.552949    Biso  1.000000  Au
   Au         1.0     0.321499     0.683359     0.577130    Biso  1.000000  Au
   Au         1.0     0.992218     0.968845     0.577968    Biso  1.000000  Au
   Au         1.0     0.992241     0.945474     0.577952    Biso  1.000000  Au
   Au         1.0     0.992276     0.922087     0.577932    Biso  1.000000  Au
   Au         1.0     0.992324     0.898681     0.577912    Biso  1.000000  Au
   Au         1.0     0.992387     0.875249     0.577901    Biso  1.000000  Au
   Au         1.0     0.320367     0.708960     0.581587    Biso  1.000000  Au
   Au         1.0     0.992574     0.828277     0.577970    Biso  1.000000  Au
   Au         1.0     0.992706     0.804712     0.578116    Biso  1.000000  Au
   Au         1.0     0.992876     0.781070     0.578428    Biso  1.000000  Au
   Au         1.0     0.993100     0.757313     0.579051    Biso  1.000000  Au
   Au         1.0     0.993426     0.733354     0.580201    Biso  1.000000  Au
   Au         1.0     0.319830     0.733396     0.580292    Biso  1.000000  Au
   Au         1.0     0.995120     0.683368     0.577125    Biso  1.000000  Au
   Au         1.0    -0.000566     0.604357     0.549955    Biso  1.000000  Au
   Au         1.0     0.319526     0.757393     0.579116    Biso  1.000000  Au
   Au         1.0     0.989760     0.552990     0.580321    Biso  1.000000  Au
   Au         1.0     0.989936     0.528817     0.579386    Biso  1.000000  Au
   Au         1.0     0.989942     0.504886     0.579286    Biso  1.000000  Au
   Au         1.0     0.989806     0.480990     0.580275    Biso  1.000000  Au
   Au         1.0     0.989431     0.456921     0.581684    Biso  1.000000  Au
   Au         1.0     0.319334     0.781200     0.578472    Biso  1.000000  Au
   Au         1.0     0.985729     0.405664     0.551297    Biso  1.000000  Au
   Au         1.0     0.008208     0.357996     0.553591    Biso  1.000000  Au
   Au         1.0     0.007591     0.334001     0.549546    Biso  1.000000  Au
   Au         1.0     0.994340     0.320748     0.578053    Biso  1.000000  Au
   Au         1.0     0.319211     0.804905     0.578162    Biso  1.000000  Au
   Au         1.0     0.993265     0.273051     0.579166    Biso  1.000000  Au
   Au         1.0     0.992992     0.249471     0.578615    Biso  1.000000  Au
   Au         1.0     0.992790     0.225963     0.578321    Biso  1.000000  Au
   Au         1.0     0.992636     0.202507     0.578133    Biso  1.000000  Au
   Au         1.0     0.992517     0.179087     0.578018    Biso  1.000000  Au
   Au         1.0     0.319145     0.828547     0.578042    Biso  1.000000  Au
   Au         1.0     0.992352     0.132319     0.577936    Biso  1.000000  Au
   Au         1.0     0.992297     0.108957     0.577938    Biso  1.000000  Au
   Au         1.0     0.992256     0.085603     0.577950    Biso  1.000000  Au
   Au         1.0     0.992228     0.062254     0.577964    Biso  1.000000  Au
   Au         1.0     0.992210     0.038907     0.577975    Biso  1.000000  Au
   Au         1.0     0.319133     0.852151     0.578044    Biso  1.000000  Au
   Au         1.0     0.968845     0.992218     0.577968    Biso  1.000000  Au
   Au         1.0     0.968861     0.968861     0.577955    Biso  1.000000  Au
   Au         1.0     0.968887     0.945492     0.577936    Biso  1.000000  Au
   Au         1.0     0.968924     0.922108     0.577913    Biso  1.000000  Au
   Au         1.0     0.968974     0.898704     0.577892    Biso  1.000000  Au
   Au         1.0     0.319173     0.875736     0.578144    Biso  1.000000  Au
   Au         1.0     0.969122     0.851810     0.577892    Biso  1.000000  Au
   Au         1.0     0.969227     0.828303     0.577951    Biso  1.000000  Au
   Au         1.0     0.969360     0.804738     0.578096    Biso  1.000000  Au
   Au         1.0     0.969532     0.781095     0.578402    Biso  1.000000  Au
   Au         1.0     0.969760     0.757337     0.579018    Biso  1.000000  Au
   Au         1.0     0.319271     0.899321     0.578342    Biso  1.000000  Au
   Au         1.0     0.970644     0.708973     0.581563    Biso  1.000000  Au
   Au         1.0     0.971787     0.683382     0.577266    Biso  1.000000  Au
   Au         1.0     0.319432     0.922927     0.578665    Biso  1.000000  Au
   Au         1.0     0.965923     0.577612     0.578685    Biso  1.000000  Au
   Au         1.0     0.966303     0.552872     0.580586    Biso  1.000000  Au
   Au         1.0     0.966401     0.528661     0.580059    Biso  1.000000  Au
   Au         1.0     0.966307     0.504637     0.580649    Biso  1.000000  Au
   Au         1.0     0.965966     0.480492     0.581876    Biso  1.000000  Au
   Au         1.0     0.319680     0.946579     0.579241    Biso  1.000000  Au
   Au         1.0     0.962364     0.429054     0.551447    Biso  1.000000  Au
   Au         1.0     0.984870     0.381346     0.553612    Biso  1.000000  Au
   Au         1.0     0.984260     0.357334     0.549632    Biso  1.000000  Au
   Au         1.0     0.971005     0.344074     0.578171    Biso  1.000000  Au
   Au         1.0     0.320073     0.970336     0.580233    Biso  1.000000  Au
   Au         1.0     0.969930     0.296362     0.579160    Biso  1.000000  Au
   Au         1.0     0.969653     0.272787     0.578586    Biso  1.000000  Au
   Au         1.0     0.969447     0.249282     0.578297    Biso  1.000000  Au
   Au         1.0     0.969291     0.225827     0.578114    Biso  1.000000  Au
   Au         1.0     0.969170     0.202409     0.577999    Biso  1.000000  Au
   Au         1.0     0.320749     0.994340     0.578053    Biso  1.000000  Au
   Au         1.0     0.969003     0.155645     0.577916    Biso  1.000000  Au
   Au         1.0     0.968946     0.132286     0.577919    Biso  1.000000  Au
   Au         1.0     0.968903     0.108936     0.577932    Biso  1.000000  Au
   Au         1.0     0.968872     0.085592     0.577949    Biso  1.000000  Au
   Au         1.0     0.968852     0.062251     0.577963    Biso  1.000000  Au
   Au         1.0     0.357996     0.008208     0.553591    Biso  1.000000  Au
   Au         1.0     0.968838     0.015566     0.577974    Biso  1.000000  Au
   Au         1.0     0.945474     0.992241     0.577952    Biso  1.000000  Au
   Au         1.0     0.945492     0.968887     0.577936    Biso  1.000000  Au
   Au         1.0     0.945521     0.945521     0.577914    Biso  1.000000  Au
   Au         1.0     0.945560     0.922138     0.577890    Biso  1.000000  Au
   Au         1.0     0.945677     0.875306     0.577855    Biso  1.000000  Au
   Au         1.0     0.945761     0.851843     0.577868    Biso  1.000000  Au
   Au         1.0     0.945867     0.828337     0.577928    Biso  1.000000  Au
   Au         1.0     0.946002     0.804772     0.578075    Biso  1.000000  Au
   Au         1.0     0.946175     0.781129     0.578385    Biso  1.000000  Au
   Au         1.0     0.335592     0.055751     0.551306    Biso  1.000000  Au
   Au         1.0     0.946737     0.733414     0.580261    Biso  1.000000  Au
   Au         1.0     0.947290     0.709005     0.581714    Biso  1.000000  Au
   Au         1.0     0.948437     0.683402     0.577487    Biso  1.000000  Au
   Au         1.0     0.338635     0.081963     0.577775    Biso  1.000000  Au
   Au         1.0     0.952717     0.604219     0.550244    Biso  1.000000  Au
   Au         1.0     0.942514     0.577495     0.579027    Biso  1.000000  Au
   Au         1.0     0.942776     0.552724     0.581181    Biso  1.000000  Au
   Au         1.0     0.942746     0.528427     0.581366    Biso  1.000000  Au
   Au         1.0     0.942444     0.504157     0.582271    Biso  1.000000  Au
   Au         1.0     0.339760     0.106366     0.581759    Biso  1.000000  Au
   Au         1.0     0.938976     0.452467     0.551703    Biso  1.000000  Au
   Au         1.0     0.961519     0.404709     0.553711    Biso  1.000000  Au
   Au         1.0     0.960916     0.380681     0.549787    Biso  1.000000  Au
   Au         1.0     0.947654     0.367412     0.578363    Biso  1.000000  Au
   Au         1.0     0.340271     0.130193     0.580171    Biso  1.000000  Au
   Au         1.0     0.946579     0.319680     0.579241    Biso  1.000000  Au
   Au         1.0     0.946300     0.296106     0.578601    Biso  1.000000  Au
   Au         1.0     0.946091     0.272604     0.578283    Biso  1.000000  Au
   Au         1.0     0.945932     0.249152     0.578094    Biso  1.000000  Au
   Au         1.0     0.945810     0.225735     0.577977    Biso  1.000000  Au
   Au         1.0     0.340543     0.153793     0.578774    Biso  1.000000  Au
   Au         1.0     0.945641     0.178975     0.577892    Biso  1.000000  Au
   Au         1.0     0.945583     0.155619     0.577895    Biso  1.000000  Au
   Au         1.0     0.945538     0.132272     0.577910    Biso  1.000000  Au
   Au         1.0     0.945505     0.108932     0.577929    Biso  1.000000  Au
   Au         1.0     0.945482     0.085596     0.577946    Biso  1.000000  Au
   Au         1.0     0.340716     0.177297     0.578072    Biso  1.000000  Au
   Au         1.0     0.945461     0.038925     0.577963    Biso  1.000000  Au
   Au         1.0     0.945463     0.015586     0.577961    Biso  1.000000  Au
   Au         1.0     0.922087     0.992276     0.577932    Biso  1.000000  Au
   Au         1.0     0.922108     0.968924     0.577913    Biso  1.000000  Au
   Au         1.0     0.922138     0.945560     0.577890    Biso  1.000000  Au
   Au         1.0     0.340840     0.200751     0.577804    Biso  1.000000  Au
   Au         1.0     0.922231     0.898777     0.577840    Biso  1.000000  Au
   Au         1.0     0.922299     0.875349     0.577828    Biso  1.000000  Au
   Au         1.0     0.922383     0.851887     0.577842    Biso  1.000000  Au
   Au         1.0     0.922491     0.828381     0.577906    Biso  1.000000  Au
   Au         1.0     0.922627     0.804817     0.578060    Biso  1.000000  Au
   Au         1.0     0.340933     0.224175     0.577731    Biso  1.000000  Au
   Au         1.0     0.923033     0.757418     0.579083    Biso  1.000000  Au
   Au         1.0     0.923360     0.733460     0.580391    Biso  1.000000  Au
   Au         1.0     0.923910     0.709046     0.581904    Biso  1.000000  Au
   Au         1.0     0.925060     0.683433     0.577728    Biso  1.000000  Au
   Au         1.0     0.341003     0.247578     0.577729    Biso  1.000000  Au
   Au         1.0     0.929335     0.604130     0.550566    Biso  1.000000  Au
   Au         1.0     0.919048     0.577362     0.579571    Biso  1.000000  Au
   Au         1.0     0.919120     0.552518     0.582223    Biso  1.000000  Au
   Au         1.0     0.918841     0.527980     0.582884    Biso  1.000000  Au
   Au         1.0     0.341053     0.270968     0.577743    Biso  1.000000  Au
   Au         1.0     0.915559     0.475905     0.552038    Biso  1.000000  Au
   Au         1.0     0.938147     0.428086     0.553889    Biso  1.000000  Au
   Au         1.0     0.937550     0.404041     0.549988    Biso  1.000000  Au
   Au         1.0     0.924279     0.390763     0.578569    Biso  1.000000  Au
   Au         1.0     0.341087     0.294349     0.577758    Biso  1.000000  Au
   Au         1.0     0.923204     0.343010     0.579380    Biso  1.000000  Au
   Au         1.0     0.922927     0.319432     0.578665    Biso  1.000000  Au
   Au         1.0     0.922718     0.295932     0.578294    Biso  1.000000  Au
   Au         1.0     0.922557     0.272482     0.578082    Biso  1.000000  Au
   Au         1.0     0.922433     0.249068     0.577956    Biso  1.000000  Au
   Au         1.0     0.341105     0.317727     0.577768    Biso  1.000000  Au
   Au         1.0     0.922262     0.202312     0.577866    Biso  1.000000  Au
   Au         1.0     0.922203     0.178958     0.577869    Biso  1.000000  Au
   Au         1.0     0.922157     0.155614     0.577885    Biso  1.000000  Au
   Au         1.0     0.922122     0.132277     0.577905    Biso  1.000000  Au
   Au         1.0     0.922097     0.108945     0.577924    Biso  1.000000  Au
   Au         1.0     0.341108     0.341108     0.577773    Biso  1.000000  Au
   Au         1.0     0.922071     0.062286     0.577947    Biso  1.000000  Au
   Au         1.0     0.922069     0.038954     0.577949    Biso  1.000000  Au
   Au         1.0     0.922074     0.015618     0.577944    Biso  1.000000  Au
   Au         1.0     0.898681     0.992324     0.577912    Biso  1.000000  Au
   Au         1.0     0.898704     0.968974     0.577892    Biso  1.000000  Au
   Au         1.0     0.341098     0.364498     0.577774    Biso  1.000000  Au
   Au         1.0     0.898777     0.922231     0.577840    Biso  1.000000  Au
   Au         1.0     0.898831     0.898831     0.577817    Biso  1.000000  Au
   Au         1.0     0.898899     0.875404     0.577806    Biso  1.000000  Au
   Au         1.0     0.898985     0.851942     0.577824    Biso  1.000000  Au
   Au         1.0     0.899093     0.828437     0.577896    Biso  1.000000  Au
   Au         1.0     0.341073     0.387902     0.577771    Biso  1.000000  Au
   Au         1.0     0.899405     0.781232     0.578435    Biso  1.000000  Au
   Au         1.0     0.899632     0.757476     0.579179    Biso  1.000000  Au
   Au         1.0     0.899953     0.733516     0.580535    Biso  1.000000  Au
   Au         1.0     0.900496     0.709098     0.582061    Biso  1.000000  Au
   Au         1.0     0.901649     0.683484     0.577916    Biso  1.000000  Au
   Au         1.0     0.341032     0.411328     0.577767    Biso  1.000000  Au
   Au         1.0     0.905931     0.604025     0.550933    Biso  1.000000  Au
   Au         1.0     0.895487     0.577203     0.580193    Biso  1.000000  Au
   Au         1.0     0.895211     0.552152     0.583181    Biso  1.000000  Au
   Au         1.0     0.340971     0.434785     0.577770    Biso  1.000000  Au
   Au         1.0     0.892106     0.499364     0.552341    Biso  1.000000  Au
   Au         1.0     0.914747     0.451477     0.554109    Biso  1.000000  Au
   Au         1.0     0.914155     0.427414     0.550184    Biso  1.000000  Au
   Au         1.0     0.900872     0.414127     0.578716    Biso  1.000000  Au
   Au         1.0     0.340887     0.458283     0.577805    Biso  1.000000  Au
   Au         1.0     0.899800     0.366360     0.579535    Biso  1.000000  Au
   Au         1.0     0.899528     0.342773     0.578770    Biso  1.000000  Au
   Au         1.0     0.899321     0.319270     0.578342    Biso  1.000000  Au
   Au         1.0     0.899161     0.295821     0.578092    Biso  1.000000  Au
   Au         1.0     0.899036     0.272409     0.577947    Biso  1.000000  Au
   Au         1.0     0.340774     0.481835     0.577941    Biso  1.000000  Au
   Au         1.0     0.898862     0.225657     0.577845    Biso  1.000000  Au
   Au         1.0     0.898802     0.202305     0.577846    Biso  1.000000  Au
   Au         1.0     0.898755     0.178964     0.577862    Biso  1.000000  Au
   Au         1.0     0.898719     0.155630     0.577883    Biso  1.000000  Au
   Au         1.0     0.898692     0.132301     0.577904    Biso  1.000000  Au
   Au         1.0     0.340620     0.505466     0.578322    Biso  1.000000  Au
   Au         1.0     0.898661     0.085651     0.577931    Biso  1.000000  Au
   Au         1.0     0.898656     0.062325     0.577936    Biso  1.000000  Au
   Au         1.0     0.898658     0.038997     0.577935    Biso  1.000000  Au
   Au         1.0     0.898666     0.015664     0.577927    Biso  1.000000  Au
   Au         1.0     0.875250     0.992387     0.577901    Biso  1.000000  Au
   Au         1.0     0.340395     0.529236     0.579168    Biso  1.000000  Au
   Au         1.0     0.875306     0.945677     0.577855    Biso  1.000000  Au
   Au         1.0     0.875349     0.922299     0.577828    Biso  1.000000  Au
   Au         1.0     0.875404     0.898899     0.577806    Biso  1.000000  Au
   Au         1.0     0.875473     0.875473     0.577799    Biso  1.000000  Au
   Au         1.0     0.875560     0.852013     0.577826    Biso  1.000000  Au
   Au         1.0     0.340020     0.553295     0.580462    Biso  1.000000  Au
   Au         1.0     0.875806     0.804945     0.578118    Biso  1.000000  Au
   Au         1.0     0.875977     0.781303     0.578522    Biso  1.000000  Au
   Au         1.0     0.876197     0.757545     0.579293    Biso  1.000000  Au
   Au         1.0     0.876506     0.733583     0.580629    Biso  1.000000  Au
   Au         1.0     0.877039     0.709167     0.582088    Biso  1.000000  Au
   Au         1.0     0.339342     0.577930     0.578622    Biso  1.000000  Au
   Au         1.0     0.882519     0.603893     0.551105    Biso  1.000000  Au
   Au         1.0     0.871780     0.576943     0.580368    Biso  1.000000  Au
   Au         1.0     0.349399     0.604459     0.550019    Biso  1.000000  Au
   Au         1.0     0.868440     0.522603     0.551028    Biso  1.000000  Au
   Au         1.0     0.891315     0.474878     0.554271    Biso  1.000000  Au
   Au         1.0     0.890726     0.450794     0.550298    Biso  1.000000  Au
   Au         1.0     0.877426     0.437498     0.578701    Biso  1.000000  Au
   Au         1.0     0.876358     0.389735     0.579639    Biso  1.000000  Au
   Au         1.0     0.876094     0.366136     0.578894    Biso  1.000000  Au
   Au         1.0     0.875894     0.342625     0.578434    Biso  1.000000  Au
   Au         1.0     0.875736     0.319173     0.578144    Biso  1.000000  Au
   Au         1.0     0.875611     0.295762     0.577969    Biso  1.000000  Au
   Au         1.0     0.875435     0.249015     0.577838    Biso  1.000000  Au
   Au         1.0     0.875374     0.225665     0.577836    Biso  1.000000  Au
   Au         1.0     0.875326     0.202326     0.577851    Biso  1.000000  Au
   Au         1.0     0.875289     0.178994     0.577872    Biso  1.000000  Au
   Au         1.0     0.875261     0.155668     0.577893    Biso  1.000000  Au
   Au         1.0     0.875227     0.109024     0.577923    Biso  1.000000  Au
   Au         1.0     0.875219     0.085704     0.577930    Biso  1.000000  Au
   Au         1.0     0.875218     0.062382     0.577932    Biso  1.000000  Au
   Au         1.0     0.875222     0.039056     0.577927    Biso  1.000000  Au
   Au         1.0     0.875233     0.015726     0.577917    Biso  1.000000  Au
   Au         1.0     0.344817     0.683370     0.577271    Biso  1.000000  Au
   Au         1.0     0.851810     0.969122     0.577892    Biso  1.000000  Au
   Au         1.0     0.851843     0.945761     0.577867    Biso  1.000000  Au
   Au         1.0     0.851887     0.922383     0.577842    Biso  1.000000  Au
   Au         1.0     0.851942     0.898985     0.577823    Biso  1.000000  Au
   Au         1.0     0.852013     0.875560     0.577826    Biso  1.000000  Au
   Au         1.0     0.343688     0.708986     0.581743    Biso  1.000000  Au
   Au         1.0     0.852210     0.828596     0.577989    Biso  1.000000  Au
   Au         1.0     0.852344     0.805032     0.578223    Biso  1.000000  Au
   Au         1.0     0.852508     0.781387     0.578639    Biso  1.000000  Au
   Au         1.0     0.852715     0.757626     0.579359    Biso  1.000000  Au
   Au         1.0     0.853010     0.733664     0.580550    Biso  1.000000  Au
   Au         1.0     0.343159     0.733434     0.580429    Biso  1.000000  Au
   Au         1.0     0.854688     0.683692     0.577709    Biso  1.000000  Au
   Au         1.0     0.859169     0.603684     0.550739    Biso  1.000000  Au
   Au         1.0     0.342865     0.757442     0.579220    Biso  1.000000  Au
   Au         1.0     0.844899     0.546439     0.551378    Biso  1.000000  Au
   Au         1.0     0.867834     0.498257     0.554128    Biso  1.000000  Au
   Au         1.0     0.867260     0.474170     0.550197    Biso  1.000000  Au
   Au         1.0     0.853939     0.460868     0.578391    Biso  1.000000  Au
   Au         1.0     0.342683     0.781261     0.578569    Biso  1.000000  Au
   Au         1.0     0.852867     0.413142     0.579570    Biso  1.000000  Au
   Au         1.0     0.852615     0.389532     0.578970    Biso  1.000000  Au
   Au         1.0     0.852425     0.366008     0.578556    Biso  1.000000  Au
   Au         1.0     0.852274     0.342547     0.578252    Biso  1.000000  Au
   Au         1.0     0.852151     0.319133     0.578044    Biso  1.000000  Au
   Au         1.0     0.342576     0.804981     0.578277    Biso  1.000000  Au
   Au         1.0     0.851974     0.272388     0.577866    Biso  1.000000  Au
   Au         1.0     0.851912     0.249041     0.577855    Biso  1.000000  Au
   Au         1.0     0.851864     0.225704     0.577866    Biso  1.000000  Au
   Au         1.0     0.851826     0.202374     0.577886    Biso  1.000000  Au
   Au         1.0     0.851797     0.179049     0.577906    Biso  1.000000  Au
   Au         1.0     0.342531     0.828643     0.578194    Biso  1.000000  Au
   Au         1.0     0.851760     0.132412     0.577935    Biso  1.000000  Au
   Au         1.0     0.851751     0.109095     0.577944    Biso  1.000000  Au
   Au         1.0     0.851747     0.085778     0.577948    Biso  1.000000  Au
   Au         1.0     0.851748     0.062458     0.577947    Biso  1.000000  Au
   Au         1.0     0.851754     0.039135     0.577940    Biso  1.000000  Au
   Au         1.0     0.342547     0.852274     0.578252    Biso  1.000000  Au
   Au         1.0     0.828277     0.992574     0.577970    Biso  1.000000  Au
   Au         1.0     0.828303     0.969227     0.577951    Biso  1.000000  Au
   Au         1.0     0.828337     0.945867     0.577928    Biso  1.000000  Au
   Au         1.0     0.828381     0.922491     0.577906    Biso  1.000000  Au
   Au         1.0     0.828437     0.899093     0.577896    Biso  1.000000  Au
   Au         1.0     0.342625     0.875894     0.578434    Biso  1.000000  Au
   Au         1.0     0.828596     0.852210     0.577989    Biso  1.000000  Au
   Au         1.0     0.828704     0.828704     0.578138    Biso  1.000000  Au
   Au         1.0     0.828831     0.805135     0.578375    Biso  1.000000  Au
   Au         1.0     0.828982     0.781483     0.578716    Biso  1.000000  Au
   Au         1.0     0.829174     0.757719     0.579235    Biso  1.000000  Au
   Au         1.0     0.342773     0.899528     0.578770    Biso  1.000000  Au
   Au         1.0     0.829978     0.709395     0.581250    Biso  1.000000  Au
   Au         1.0     0.831142     0.683858     0.577198    Biso  1.000000  Au
   Au         1.0     0.343010     0.923204     0.579380    Biso  1.000000  Au
   Au         1.0     0.819822     0.568661     0.550830    Biso  1.000000  Au
   Au         1.0     0.844343     0.521704     0.553719    Biso  1.000000  Au
   Au         1.0     0.843765     0.497546     0.549784    Biso  1.000000  Au
   Au         1.0     0.830419     0.484219     0.577802    Biso  1.000000  Au
   Au         1.0     0.343397     0.946984     0.580378    Biso  1.000000  Au
   Au         1.0     0.829323     0.436575     0.579165    Biso  1.000000  Au
   Au         1.0     0.829076     0.412971     0.578857    Biso  1.000000  Au
   Au         1.0     0.828900     0.389432     0.578640    Biso  1.000000  Au
   Au         1.0     0.828760     0.365955     0.578407    Biso  1.000000  Au
   Au         1.0     0.828644     0.342531     0.578194    Biso  1.000000  Au
   Au         1.0     0.344074     0.971005     0.578171    Biso  1.000000  Au
   Au         1.0     0.828469     0.295784     0.577958    Biso  1.000000  Au
   Au         1.0     0.828407     0.272438     0.577928    Biso  1.000000  Au
   Au         1.0     0.828357     0.249103     0.577931    Biso  1.000000  Au
   Au         1.0     0.828319     0.225775     0.577947    Biso  1.000000  Au
   Au         1.0     0.828289     0.202452     0.577966    Biso  1.000000  Au
   Au         1.0     0.357334     0.984260     0.549632    Biso  1.000000  Au
   Au         1.0     0.828251     0.155818     0.577993    Biso  1.000000  Au
   Au         1.0     0.828240     0.132504     0.578001    Biso  1.000000  Au
   Au         1.0     0.828234     0.109191     0.578006    Biso  1.000000  Au
   Au         1.0     0.828233     0.085876     0.578007    Biso  1.000000  Au
   Au         1.0     0.828237     0.062559     0.578004    Biso  1.000000  Au
   Au         1.0     0.828258     0.015909     0.577985    Biso  1.000000  Au
   Au         1.0     0.804712     0.992706     0.578116    Biso  1.000000  Au
   Au         1.0     0.804738     0.969360     0.578096    Biso  1.000000  Au
   Au         1.0     0.804772     0.946002     0.578075    Biso  1.000000  Au
   Au         1.0     0.804817     0.922627     0.578060    Biso  1.000000  Au
   Au         1.0     0.358936     0.032418     0.551285    Biso  1.000000  Au
   Au         1.0     0.804945     0.875806     0.578118    Biso  1.000000  Au
   Au         1.0     0.805032     0.852344     0.578223    Biso  1.000000  Au
   Au         1.0     0.805135     0.828831     0.578375    Biso  1.000000  Au
   Au         1.0     0.805252     0.805252     0.578528    Biso  1.000000  Au
   Au         1.0     0.805389     0.781592     0.578633    Biso  1.000000  Au
   Au         1.0     0.362009     0.058612     0.577744    Biso  1.000000  Au
   Au         1.0     0.805860     0.733904     0.579365    Biso  1.000000  Au
   Au         1.0     0.806389     0.709570     0.580517    Biso  1.000000  Au
   Au         1.0     0.807549     0.684040     0.576759    Biso  1.000000  Au
   Au         1.0     0.363137     0.083011     0.581716    Biso  1.000000  Au
   Au         1.0     0.820567     0.544765     0.553283    Biso  1.000000  Au
   Au         1.0     0.820224     0.520837     0.549340    Biso  1.000000  Au
   Au         1.0     0.806849     0.507558     0.577219    Biso  1.000000  Au
   Au         1.0     0.363648     0.106838     0.580140    Biso  1.000000  Au
   Au         1.0     0.805733     0.460006     0.578409    Biso  1.000000  Au
   Au         1.0     0.805475     0.436443     0.578418    Biso  1.000000  Au
   Au         1.0     0.805305     0.412908     0.578567    Biso  1.000000  Au
   Au         1.0     0.805178     0.389414     0.578564    Biso  1.000000  Au
   Au         1.0     0.805072     0.365972     0.578434    Biso  1.000000  Au
   Au         1.0     0.363919     0.130440     0.578750    Biso  1.000000  Au
   Au         1.0     0.804905     0.319211     0.578162    Biso  1.000000  Au
   Au         1.0     0.804842     0.295865     0.578103    Biso  1.000000  Au
   Au         1.0     0.804793     0.272532     0.578087    Biso  1.000000  Au
   Au         1.0     0.804754     0.249205     0.578095    Biso  1.000000  Au
   Au         1.0     0.804724     0.225884     0.578112    Biso  1.000000  Au
   Au         1.0     0.364091     0.153945     0.578053    Biso  1.000000  Au
   Au         1.0     0.804686     0.179252     0.578140    Biso  1.000000  Au
   Au         1.0     0.804675     0.155939     0.578147    Biso  1.000000  Au
   Au         1.0     0.804667     0.132628     0.578150    Biso  1.000000  Au
   Au         1.0     0.804664     0.109317     0.578151    Biso  1.000000  Au
   Au         1.0     0.804665     0.086005     0.578150    Biso  1.000000  Au
   Au         1.0     0.364215     0.177399     0.577787    Biso  1.000000  Au
   Au         1.0     0.804679     0.039368     0.578141    Biso  1.000000  Au
   Au         1.0     0.804693     0.016041     0.578131    Biso  1.000000  Au
   Au         1.0     0.781070     0.992876     0.578428    Biso  1.000000  Au
   Au         1.0     0.781095     0.969532     0.578402    Biso  1.000000  Au
   Au         1.0     0.781129     0.946175     0.578385    Biso  1.000000  Au
   Au         1.0     0.364309     0.200822     0.577717    Biso  1.000000  Au
   Au         1.0     0.781232     0.899405     0.578435    Biso  1.000000  Au
   Au         1.0     0.781303     0.875977     0.578522    Biso  1.000000  Au
   Au         1.0     0.781387     0.852508     0.578638    Biso  1.000000  Au
   Au         1.0     0.781483     0.828982     0.578716    Biso  1.000000  Au
   Au         1.0     0.781592     0.805389     0.578633    Biso  1.000000  Au
   Au         1.0     0.364380     0.224223     0.577717    Biso  1.000000  Au
   Au         1.0     0.781918     0.757982     0.578082    Biso  1.000000  Au
   Au         1.0     0.782223     0.734084     0.578597    Biso  1.000000  Au
   Au         1.0     0.782745     0.709759     0.580124    Biso  1.000000  Au
   Au         1.0     0.783849     0.684144     0.576760    Biso  1.000000  Au
   Au         1.0     0.364433     0.247609     0.577735    Biso  1.000000  Au
   Au         1.0     0.796370     0.568343     0.550282    Biso  1.000000  Au
   Au         1.0     0.796476     0.544322     0.549355    Biso  1.000000  Au
   Au         1.0     0.783193     0.530973     0.576993    Biso  1.000000  Au
   Au         1.0     0.364469     0.270984     0.577753    Biso  1.000000  Au
   Au         1.0     0.782101     0.483420     0.577674    Biso  1.000000  Au
   Au         1.0     0.781818     0.459925     0.577756    Biso  1.000000  Au
   Au         1.0     0.781636     0.436427     0.578285    Biso  1.000000  Au
   Au         1.0     0.781512     0.412933     0.578676    Biso  1.000000  Au
   Au         1.0     0.781415     0.389473     0.578778    Biso  1.000000  Au
   Au         1.0     0.364491     0.294354     0.577765    Biso  1.000000  Au
   Au         1.0     0.781261     0.342683     0.578569    Biso  1.000000  Au
   Au         1.0     0.781200     0.319334     0.578472    Biso  1.000000  Au
   Au         1.0     0.781150     0.296000     0.578421    Biso  1.000000  Au
   Au         1.0     0.781111     0.272675     0.578408    Biso  1.000000  Au
   Au         1.0     0.781081     0.249356     0.578420    Biso  1.000000  Au
   Au         1.0     0.364500     0.317724     0.577772    Biso  1.000000  Au
   Au         1.0     0.781045     0.202725     0.578462    Biso  1.000000  Au
   Au         1.0     0.781034     0.179412     0.578473    Biso  1.000000  Au
   Au         1.0     0.781026     0.156101     0.578473    Biso  1.000000  Au
   Au         1.0     0.781021     0.132792     0.578467    Biso  1.000000  Au
   Au         1.0     0.781020     0.109484     0.578464    Biso  1.000000  Au
   Au         1.0     0.364498     0.341098     0.577774    Biso  1.000000  Au
   Au         1.0     0.781029     0.062858     0.578468    Biso  1.000000  Au
   Au         1.0     0.781039     0.039537     0.578465    Biso  1.000000  Au
   Au         1.0     0.781052     0.016210     0.578452    Biso  1.000000  Au
   Au         1.0     0.757313     0.993100     0.579051    Biso  1.000000  Au
   Au         1.0     0.757337     0.969760     0.579018    Biso  1.000000  Au
   Au         1.0     0.364483     0.364483     0.577771    Biso  1.000000  Au
   Au         1.0     0.757418     0.923033     0.579083    Biso  1.000000  Au
   Au         1.0     0.757476     0.899632     0.579179    Biso  1.000000  Au
   Au         1.0     0.757545     0.876197     0.579293    Biso  1.000000  Au
   Au         1.0     0.757626     0.852715     0.579359    Biso  1.000000  Au
   Au         1.0     0.757719     0.829174     0.579235    Biso  1.000000  Au
   Au         1.0     0.364454     0.387883     0.577765    Biso  1.000000  Au
   Au         1.0     0.757982     0.781918     0.578082    Biso  1.000000  Au
   Au         1.0     0.758198     0.758198     0.577706    Biso  1.000000  Au
   Au         1.0     0.758502     0.734307     0.578469    Biso  1.000000  Au
   Au         1.0     0.758936     0.709950     0.580162    Biso  1.000000  Au
   Au         1.0     0.759693     0.684490     0.576120    Biso  1.000000  Au
   Au         1.0     0.364410     0.411307     0.577758    Biso  1.000000  Au
   Au         1.0     0.772390     0.568206     0.547140    Biso  1.000000  Au
   Au         1.0     0.759449     0.554647     0.576651    Biso  1.000000  Au
   Au         1.0     0.364347     0.434762     0.577758    Biso  1.000000  Au
   Au         1.0     0.758384     0.506885     0.577663    Biso  1.000000  Au
   Au         1.0     0.758087     0.483418     0.577438    Biso  1.000000  Au
   Au         1.0     0.757880     0.459975     0.578063    Biso  1.000000  Au
   Au         1.0     0.757740     0.436513     0.578832    Biso  1.000000  Au
   Au         1.0     0.757642     0.413050     0.579301    Biso  1.000000  Au
   Au         1.0     0.364262     0.458258     0.577791    Biso  1.000000  Au
   Au         1.0     0.757500     0.366225     0.579344    Biso  1.000000  Au
   Au         1.0     0.757442     0.342865     0.579220    Biso  1.000000  Au
   Au         1.0     0.757393     0.319526     0.579116    Biso  1.000000  Au
   Au         1.0     0.757353     0.296202     0.579053    Biso  1.000000  Au
   Au         1.0     0.757324     0.272886     0.579039    Biso  1.000000  Au
   Au         1.0     0.364148     0.481809     0.577925    Biso  1.000000  Au
   Au         1.0     0.757290     0.226258     0.579115    Biso  1.000000  Au
   Au         1.0     0.757281     0.202943     0.579151    Biso  1.000000  Au
   Au         1.0     0.757273     0.179630     0.579156    Biso  1.000000  Au
   Au         1.0     0.757267     0.156321     0.579138    Biso  1.000000  Au
   Au         1.0     0.757264     0.133015     0.579118    Biso  1.000000  Au
   Au         1.0     0.363993     0.505441     0.578302    Biso  1.000000  Au
   Au         1.0     0.757269     0.086399     0.579134    Biso  1.000000  Au
   Au         1.0     0.757277     0.063082     0.579150    Biso  1.000000  Au
   Au         1.0     0.757286     0.039760     0.579141    Biso  1.000000  Au
   Au         1.0     0.757297     0.016432     0.579102    Biso  1.000000  Au
   Au         1.0     0.733354     0.993426     0.580201    Biso  1.000000  Au
   Au         1.0     0.363767     0.529212     0.579142    Biso  1.000000  Au
   Au         1.0     0.733414     0.946737     0.580261    Biso  1.000000  Au
   Au         1.0     0.733460     0.923360     0.580391    Biso  1.000000  Au
   Au         1.0     0.733516     0.899953     0.580535    Biso  1.000000  Au
   Au         1.0     0.733583     0.876506     0.580629    Biso  1.000000  Au
   Au         1.0     0.733664     0.853010     0.580549    Biso  1.000000  Au
   Au         1.0     0.363390     0.553271     0.580421    Biso  1.000000  Au
   Au         1.0     0.733904     0.805860     0.579365    Biso  1.000000  Au
   Au         1.0     0.734085     0.782223     0.578597    Biso  1.000000  Au
   Au         1.0     0.734307     0.758502     0.578469    Biso  1.000000  Au
   Au         1.0     0.734555     0.734555     0.579194    Biso  1.000000  Au
   Au         1.0     0.734759     0.710096     0.577870    Biso  1.000000  Au
   Au         1.0     0.362706     0.577906     0.578586    Biso  1.000000  Au
   Au         1.0     0.744804     0.603340     0.550146    Biso  1.000000  Au
   Au         1.0     0.735619     0.578170     0.577239    Biso  1.000000  Au
   Au         1.0     0.372768     0.604430     0.549983    Biso  1.000000  Au
   Au         1.0     0.734465     0.530623     0.578657    Biso  1.000000  Au
   Au         1.0     0.734185     0.507034     0.578288    Biso  1.000000  Au
   Au         1.0     0.733970     0.483584     0.578607    Biso  1.000000  Au
   Au         1.0     0.733797     0.460166     0.579424    Biso  1.000000  Au
   Au         1.0     0.733676     0.436730     0.580200    Biso  1.000000  Au
   Au         1.0     0.733532     0.389883     0.580683    Biso  1.000000  Au
   Au         1.0     0.733480     0.366507     0.580581    Biso  1.000000  Au
   Au         1.0     0.733434     0.343158     0.580429    Biso  1.000000  Au
   Au         1.0     0.733396     0.319830     0.580292    Biso  1.000000  Au
   Au         1.0     0.733366     0.296514     0.580214    Biso  1.000000  Au
   Au         1.0     0.733333     0.249894     0.580297    Biso  1.000000  Au
   Au         1.0     0.733326     0.226578     0.580383    Biso  1.000000  Au
   Au         1.0     0.733320     0.203261     0.580423    Biso  1.000000  Au
   Au         1.0     0.733314     0.179948     0.580401    Biso  1.000000  Au
   Au         1.0     0.733309     0.156642     0.580351    Biso  1.000000  Au
   Au         1.0     0.733310     0.110037     0.580348    Biso  1.000000  Au
   Au         1.0     0.733316     0.086725     0.580396    Biso  1.000000  Au
   Au         1.0     0.733323     0.063404     0.580414    Biso  1.000000  Au
   Au         1.0     0.733330     0.040079     0.580371    Biso  1.000000  Au
   Au         1.0     0.733339     0.016753     0.580281    Biso  1.000000  Au
   Au         1.0     0.368149     0.683383     0.577494    Biso  1.000000  Au
   Au         1.0     0.708973     0.970644     0.581563    Biso  1.000000  Au
   Au         1.0     0.709005     0.947290     0.581714    Biso  1.000000  Au
   Au         1.0     0.709046     0.923910     0.581904    Biso  1.000000  Au
   Au         1.0     0.709098     0.900495     0.582061    Biso  1.000000  Au
   Au         1.0     0.709167     0.877039     0.582088    Biso  1.000000  Au
   Au         1.0     0.367027     0.709018     0.581940    Biso  1.000000  Au
   Au         1.0     0.709395     0.829978     0.581250    Biso  1.000000  Au
   Au         1.0     0.709570     0.806388     0.580517    Biso  1.000000  Au
   Au         1.0     0.709759     0.782745     0.580124    Biso  1.000000  Au
   Au         1.0     0.709950     0.758936     0.580163    Biso  1.000000  Au
   Au         1.0     0.710096     0.734759     0.577871    Biso  1.000000  Au
   Au         1.0     0.366507     0.733480     0.580581    Biso  1.000000  Au
   Au         1.0     0.720884     0.674634     0.549455    Biso  1.000000  Au
   Au         1.0     0.698069     0.604123     0.549347    Biso  1.000000  Au
   Au         1.0     0.366225     0.757499     0.579344    Biso  1.000000  Au
   Au         1.0     0.710139     0.554905     0.577639    Biso  1.000000  Au
   Au         1.0     0.709813     0.531019     0.580091    Biso  1.000000  Au
   Au         1.0     0.709642     0.507420     0.580121    Biso  1.000000  Au
   Au         1.0     0.709448     0.484001     0.580575    Biso  1.000000  Au
   Au         1.0     0.709289     0.460604     0.581319    Biso  1.000000  Au
   Au         1.0     0.366058     0.781333     0.578696    Biso  1.000000  Au
   Au         1.0     0.709110     0.413777     0.582142    Biso  1.000000  Au
   Au         1.0     0.709058     0.390389     0.582105    Biso  1.000000  Au
   Au         1.0     0.709018     0.367027     0.581940    Biso  1.000000  Au
   Au         1.0     0.708986     0.343688     0.581743    Biso  1.000000  Au
   Au         1.0     0.708960     0.320367     0.581587    Biso  1.000000  Au
   Au         1.0     0.365972     0.805072     0.578434    Biso  1.000000  Au
   Au         1.0     0.708926     0.273752     0.581583    Biso  1.000000  Au
   Au         1.0     0.708916     0.250441     0.581698    Biso  1.000000  Au
   Au         1.0     0.708910     0.227124     0.581787    Biso  1.000000  Au
   Au         1.0     0.708905     0.203807     0.581792    Biso  1.000000  Au
   Au         1.0     0.708902     0.180497     0.581729    Biso  1.000000  Au
   Au         1.0     0.365955     0.828760     0.578407    Biso  1.000000  Au
   Au         1.0     0.708900     0.133895     0.581664    Biso  1.000000  Au
   Au         1.0     0.708903     0.110590     0.581725    Biso  1.000000  Au
   Au         1.0     0.708907     0.087275     0.581786    Biso  1.000000  Au
   Au         1.0     0.708913     0.063952     0.581778    Biso  1.000000  Au
   Au         1.0     0.708921     0.040626     0.581686    Biso  1.000000  Au
   Au         1.0     0.366008     0.852425     0.578556    Biso  1.000000  Au
   Au         1.0     0.683368     0.995120     0.577125    Biso  1.000000  Au
   Au         1.0     0.683382     0.971787     0.577266    Biso  1.000000  Au
   Au         1.0     0.683402     0.948437     0.577487    Biso  1.000000  Au
   Au         1.0     0.683433     0.925060     0.577728    Biso  1.000000  Au
   Au         1.0     0.683484     0.901649     0.577916    Biso  1.000000  Au
   Au         1.0     0.366136     0.876094     0.578894    Biso  1.000000  Au
   Au         1.0     0.683692     0.854688     0.577709    Biso  1.000000  Au
   Au         1.0     0.683858     0.831142     0.577198    Biso  1.000000  Au
   Au         1.0     0.684040     0.807549     0.576759    Biso  1.000000  Au
   Au         1.0     0.684144     0.783849     0.576760    Biso  1.000000  Au
   Au         1.0     0.684491     0.759692     0.576122    Biso  1.000000  Au
   Au         1.0     0.366360     0.899800     0.579535    Biso  1.000000  Au
   Au         1.0     0.674633     0.720881     0.549497    Biso  1.000000  Au
   Au         1.0     0.366738     0.923607     0.580562    Biso  1.000000  Au
   Au         1.0     0.686123     0.578502     0.577478    Biso  1.000000  Au
   Au         1.0     0.683964     0.555897     0.575782    Biso  1.000000  Au
   Au         1.0     0.684069     0.531924     0.576594    Biso  1.000000  Au
   Au         1.0     0.683908     0.508403     0.576779    Biso  1.000000  Au
   Au         1.0     0.683734     0.485011     0.577262    Biso  1.000000  Au
   Au         1.0     0.367412     0.947654     0.578363    Biso  1.000000  Au
   Au         1.0     0.683501     0.438241     0.577977    Biso  1.000000  Au
   Au         1.0     0.683441     0.414862     0.577930    Biso  1.000000  Au
   Au         1.0     0.683405     0.391497     0.577737    Biso  1.000000  Au
   Au         1.0     0.683383     0.368149     0.577494    Biso  1.000000  Au
   Au         1.0     0.683370     0.344817     0.577271    Biso  1.000000  Au
   Au         1.0     0.380681     0.960916     0.549787    Biso  1.000000  Au
   Au         1.0     0.683346     0.298192     0.577107    Biso  1.000000  Au
   Au         1.0     0.683331     0.274887     0.577188    Biso  1.000000  Au
   Au         1.0     0.683317     0.251577     0.577293    Biso  1.000000  Au
   Au         1.0     0.683310     0.228261     0.577331    Biso  1.000000  Au
   Au         1.0     0.683309     0.204947     0.577276    Biso  1.000000  Au
   Au         1.0     0.381346     0.984870     0.553612    Biso  1.000000  Au
   Au         1.0     0.683314     0.158338     0.577148    Biso  1.000000  Au
   Au         1.0     0.683312     0.135039     0.577188    Biso  1.000000  Au
   Au         1.0     0.683310     0.111733     0.577275    Biso  1.000000  Au
   Au         1.0     0.683311     0.088417     0.577329    Biso  1.000000  Au
   Au         1.0     0.683320     0.065092     0.577290    Biso  1.000000  Au
   Au         1.0     0.382293     0.009079     0.551255    Biso  1.000000  Au
   Au         1.0     0.683352     0.018444     0.577103    Biso  1.000000  Au
   Au         1.0     0.385401     0.035249     0.577700    Biso  1.000000  Au
   Au         1.0     0.386535     0.059642     0.581668    Biso  1.000000  Au
   Au         1.0     0.387046     0.083471     0.580110    Biso  1.000000  Au
   Au         1.0     0.387316     0.107076     0.578731    Biso  1.000000  Au
   Au         1.0     0.387487     0.130583     0.578035    Biso  1.000000  Au
   Au         1.0     0.387610     0.154038     0.577769    Biso  1.000000  Au
   Au         1.0     0.387704     0.177461     0.577699    Biso  1.000000  Au
   Au         1.0     0.387776     0.200861     0.577702    Biso  1.000000  Au
   Au         1.0     0.387829     0.224244     0.577724    Biso  1.000000  Au
   Au         1.0     0.387868     0.247615     0.577744    Biso  1.000000  Au
   Au         1.0     0.387893     0.270979     0.577759    Biso  1.000000  Au
   Au         1.0     0.387907     0.294341     0.577768    Biso  1.000000  Au
   Au         1.0     0.387910     0.317704     0.577772    Biso  1.000000  Au
   Au         1.0     0.387902     0.341073     0.577771    Biso  1.000000  Au
   Au         1.0     0.387883     0.364454     0.577765    Biso  1.000000  Au
   Au         1.0     0.387852     0.387852     0.577756    Biso  1.000000  Au
   Au         1.0     0.387806     0.411274     0.577745    Biso  1.000000  Au
   Au         1.0     0.387742     0.434727     0.577742    Biso  1.000000  Au
   Au         1.0     0.387656     0.458223     0.577775    Biso  1.000000  Au
   Au         1.0     0.387541     0.481773     0.577910    Biso  1.000000  Au
   Au         1.0     0.387386     0.505406     0.578288    Biso  1.000000  Au
   Au         1.0     0.387158     0.529178     0.579119    Biso  1.000000  Au
   Au         1.0     0.386778     0.553239     0.580373    Biso  1.000000  Au
   Au         1.0     0.386085     0.577872     0.578537    Biso  1.000000  Au
   Au         1.0     0.396154     0.604389     0.549974    Biso  1.000000  Au
   Au         1.0     0.391497     0.683404     0.577737    Biso  1.000000  Au
   Au         1.0     0.577709     0.989301     0.578515    Biso  1.000000  Au
   Au         1.0     0.577612     0.965923     0.578685    Biso  1.000000  Au
   Au         1.0     0.577495     0.942514     0.579027    Biso  1.000000  Au
   Au         1.0     0.577363     0.919048     0.579571    Biso  1.000000  Au
   Au         1.0     0.577204     0.895487     0.580193    Biso  1.000000  Au
   Au         1.0     0.390389     0.709058     0.582105    Biso  1.000000  Au
   Au         1.0     0.576353     0.848000     0.576722    Biso  1.000000  Au
   Au         1.0     0.568661     0.819822     0.550829    Biso  1.000000  Au
   Au         1.0     0.389883     0.733532     0.580684    Biso  1.000000  Au
   Au         1.0     0.578487     0.710774     0.579563    Biso  1.000000  Au
   Au         1.0     0.578502     0.686123     0.577478    Biso  1.000000  Au
   Au         1.0     0.389617     0.757565     0.579419    Biso  1.000000  Au
   Au         1.0     0.575732     0.575732     0.577003    Biso  1.000000  Au
   Au         1.0     0.576722     0.551256     0.579543    Biso  1.000000  Au
   Au         1.0     0.577157     0.527253     0.579643    Biso  1.000000  Au
   Au         1.0     0.577383     0.503512     0.579328    Biso  1.000000  Au
   Au         1.0     0.577543     0.479903     0.578977    Biso  1.000000  Au
   Au         1.0     0.389473     0.781415     0.578779    Biso  1.000000  Au
   Au         1.0     0.577757     0.432910     0.578566    Biso  1.000000  Au
   Au         1.0     0.577825     0.409483     0.578514    Biso  1.000000  Au
   Au         1.0     0.577872     0.386085     0.578537    Biso  1.000000  Au
   Au         1.0     0.577906     0.362706     0.578586    Biso  1.000000  Au
   Au         1.0     0.577930     0.339342     0.578622    Biso  1.000000  Au
   Au         1.0     0.389414     0.805178     0.578564    Biso  1.000000  Au
   Au         1.0     0.577958     0.292652     0.578699    Biso  1.000000  Au
   Au         1.0     0.577965     0.269319     0.578731    Biso  1.000000  Au
   Au         1.0     0.577967     0.245993     0.578759    Biso  1.000000  Au
   Au         1.0     0.577964     0.222671     0.578786    Biso  1.000000  Au
   Au         1.0     0.577962     0.199346     0.578784    Biso  1.000000  Au
   Au         1.0     0.389432     0.828900     0.578640    Biso  1.000000  Au
   Au         1.0     0.577958     0.152697     0.578723    Biso  1.000000  Au
   Au         1.0     0.577947     0.129371     0.578687    Biso  1.000000  Au
   Au         1.0     0.577931     0.106040     0.578641    Biso  1.000000  Au
   Au         1.0     0.577910     0.082705     0.578600    Biso  1.000000  Au
   Au         1.0     0.577880     0.059364     0.578557    Biso  1.000000  Au
   Au         1.0     0.389532     0.852615     0.578970    Biso  1.000000  Au
   Au         1.0     0.577784     0.012663     0.578466    Biso  1.000000  Au
   Au         1.0     0.552990     0.989760     0.580321    Biso  1.000000  Au
   Au         1.0     0.552872     0.966303     0.580586    Biso  1.000000  Au
   Au         1.0     0.552724     0.942776     0.581181    Biso  1.000000  Au
   Au         1.0     0.552518     0.919120     0.582223    Biso  1.000000  Au
   Au         1.0     0.389735     0.876358     0.579639    Biso  1.000000  Au
   Au         1.0     0.551454     0.870778     0.579351    Biso  1.000000  Au
   Au         1.0     0.546439     0.844899     0.551378    Biso  1.000000  Au
   Au         1.0     0.568343     0.796369     0.550283    Biso  1.000000  Au
   Au         1.0     0.568207     0.772390     0.547140    Biso  1.000000  Au
   Au         1.0     0.390100     0.900199     0.580710    Biso  1.000000  Au
   Au         1.0     0.554716     0.734715     0.577014    Biso  1.000000  Au
   Au         1.0     0.554905     0.710139     0.577638    Biso  1.000000  Au
   Au         1.0     0.555897     0.683964     0.575782    Biso  1.000000  Au
   Au         1.0     0.390763     0.924279     0.578569    Biso  1.000000  Au
   Au         1.0     0.561451     0.602375     0.551099    Biso  1.000000  Au
   Au         1.0     0.551256     0.576721     0.579543    Biso  1.000000  Au
   Au         1.0     0.552130     0.552130     0.581949    Biso  1.000000  Au
   Au         1.0     0.552537     0.528067     0.581470    Biso  1.000000  Au
   Au         1.0     0.552764     0.504292     0.580905    Biso  1.000000  Au
   Au         1.0     0.404042     0.937550     0.549988    Biso  1.000000  Au
   Au         1.0     0.553042     0.457116     0.580383    Biso  1.000000  Au
   Au         1.0     0.553130     0.433631     0.580322    Biso  1.000000  Au
   Au         1.0     0.553194     0.410189     0.580329    Biso  1.000000  Au
   Au         1.0     0.553239     0.386778     0.580373    Biso  1.000000  Au
   Au         1.0     0.553271     0.363390     0.580421    Biso  1.000000  Au
   Au         1.0     0.404709     0.961519     0.553711    Biso  1.000000  Au
   Au         1.0     0.553311     0.316665     0.580505    Biso  1.000000  Au
   Au         1.0     0.553321     0.293320     0.580542    Biso  1.000000  Au
   Au         1.0     0.553328     0.269983     0.580561    Biso  1.000000  Au
   Au         1.0     0.553330     0.246652     0.580568    Biso  1.000000  Au
   Au         1.0     0.553329     0.223323     0.580569    Biso  1.000000  Au
   Au         1.0     0.553322     0.176666     0.580551    Biso  1.000000  Au
   Au         1.0     0.553312     0.153334     0.580526    Biso  1.000000  Au
   Au         1.0     0.553297     0.129997     0.580482    Biso  1.000000  Au
   Au         1.0     0.553276     0.106655     0.580431    Biso  1.000000  Au
   Au         1.0     0.553247     0.083303     0.580379    Biso  1.000000  Au
   Au         1.0     0.408816     0.011875     0.577686    Biso  1.000000  Au
   Au         1.0     0.553155     0.036566     0.580259    Biso  1.000000  Au
   Au         1.0     0.553083     0.013175     0.580242    Biso  1.000000  Au
   Au         1.0     0.528817     0.989936     0.579386    Biso  1.000000  Au
   Au         1.0     0.528661     0.966401     0.580059    Biso  1.000000  Au
   Au         1.0     0.528427     0.942746     0.581366    Biso  1.000000  Au
   Au         1.0     0.409958     0.036258     0.581624    Biso  1.000000  Au
   Au         1.0     0.526938     0.894306     0.579247    Biso  1.000000  Au
   Au         1.0     0.522603     0.868440     0.551028    Biso  1.000000  Au
   Au         1.0     0.544765     0.820567     0.553283    Biso  1.000000  Au
   Au         1.0     0.544322     0.796476     0.549355    Biso  1.000000  Au
   Au         1.0     0.410470     0.060088     0.580083    Biso  1.000000  Au
   Au         1.0     0.530575     0.758761     0.578831    Biso  1.000000  Au
   Au         1.0     0.530624     0.734465     0.578656    Biso  1.000000  Au
   Au         1.0     0.531019     0.709813     0.580091    Biso  1.000000  Au
   Au         1.0     0.531924     0.684069     0.576594    Biso  1.000000  Au
   Au         1.0     0.410739     0.083697     0.578717    Biso  1.000000  Au
   Au         1.0     0.537491     0.603427     0.550596    Biso  1.000000  Au
   Au         1.0     0.527253     0.577157     0.579643    Biso  1.000000  Au
   Au         1.0     0.528067     0.552537     0.581470    Biso  1.000000  Au
   Au         1.0     0.528472     0.528472     0.580473    Biso  1.000000  Au
   Au         1.0     0.410908     0.107207     0.578021    Biso  1.000000  Au
   Au         1.0     0.528865     0.481063     0.579324    Biso  1.000000  Au
   Au         1.0     0.528981     0.457513     0.579156    Biso  1.000000  Au
   Au         1.0     0.529068     0.434023     0.579100    Biso  1.000000  Au
   Au         1.0     0.529131     0.410574     0.579099    Biso  1.000000  Au
   Au         1.0     0.529178     0.387158     0.579119    Biso  1.000000  Au
   Au         1.0     0.411031     0.130665     0.577752    Biso  1.000000  Au
   Au         1.0     0.529236     0.340395     0.579168    Biso  1.000000  Au
   Au         1.0     0.529252     0.317037     0.579197    Biso  1.000000  Au
   Au         1.0     0.529263     0.293689     0.579216    Biso  1.000000  Au
   Au         1.0     0.529270     0.270350     0.579217    Biso  1.000000  Au
   Au         1.0     0.529273     0.247016     0.579213    Biso  1.000000  Au
   Au         1.0     0.411124     0.154088     0.577682    Biso  1.000000  Au
   Au         1.0     0.529265     0.200354     0.579210    Biso  1.000000  Au
   Au         1.0     0.529255     0.177020     0.579203    Biso  1.000000  Au
   Au         1.0     0.529240     0.153681     0.579178    Biso  1.000000  Au
   Au         1.0     0.529218     0.130336     0.579140    Biso  1.000000  Au
   Au         1.0     0.529189     0.106982     0.579104    Biso  1.000000  Au
   Au         1.0     0.411196     0.177488     0.577687    Biso  1.000000  Au
   Au         1.0     0.529095     0.060234     0.579035    Biso  1.000000  Au
   Au         1.0     0.529025     0.036833     0.579030    Biso  1.000000  Au
   Au         1.0     0.528934     0.013405     0.579110    Biso  1.000000  Au
   Au         1.0     0.504886     0.989942     0.579286    Biso  1.000000  Au
   Au         1.0     0.504637     0.966307     0.580649    Biso  1.000000  Au
   Au         1.0     0.411250     0.200869     0.577711    Biso  1.000000  Au
   Au         1.0     0.503051     0.918021     0.578718    Biso  1.000000  Au
   Au         1.0     0.499364     0.892106     0.552341    Biso  1.000000  Au
   Au         1.0     0.521705     0.844343     0.553719    Biso  1.000000  Au
   Au         1.0     0.520837     0.820223     0.549340    Biso  1.000000  Au
   Au         1.0     0.411290     0.224238     0.577735    Biso  1.000000  Au
   Au         1.0     0.507027     0.782523     0.578628    Biso  1.000000  Au
   Au         1.0     0.506885     0.758384     0.577662    Biso  1.000000  Au
   Au         1.0     0.507035     0.734184     0.578287    Biso  1.000000  Au
   Au         1.0     0.507420     0.709642     0.580121    Biso  1.000000  Au
   Au         1.0     0.508403     0.683908     0.576779    Biso  1.000000  Au
   Au         1.0     0.411317     0.247598     0.577753    Biso  1.000000  Au
   Au         1.0     0.513707     0.603820     0.550920    Biso  1.000000  Au
   Au         1.0     0.503512     0.577383     0.579328    Biso  1.000000  Au
   Au         1.0     0.504292     0.552764     0.580905    Biso  1.000000  Au
   Au         1.0     0.411334     0.270953     0.577765    Biso  1.000000  Au
   Au         1.0     0.504932     0.504932     0.578899    Biso  1.000000  Au
   Au         1.0     0.505091     0.481299     0.578505    Biso  1.000000  Au
   Au         1.0     0.505207     0.457748     0.578342    Biso  1.000000  Au
   Au         1.0     0.505293     0.434255     0.578287    Biso  1.000000  Au
   Au         1.0     0.505358     0.410804     0.578279    Biso  1.000000  Au
   Au         1.0     0.411341     0.294308     0.577771    Biso  1.000000  Au
   Au         1.0     0.505441     0.363993     0.578302    Biso  1.000000  Au
   Au         1.0     0.505466     0.340620     0.578322    Biso  1.000000  Au
   Au         1.0     0.505483     0.317260     0.578340    Biso  1.000000  Au
   Au         1.0     0.505494     0.293912     0.578349    Biso  1.000000  Au
   Au         1.0     0.505500     0.270571     0.578352    Biso  1.000000  Au
   Au         1.0     0.411339     0.317666     0.577771    Biso  1.000000  Au
   Au         1.0     0.505497     0.223900     0.578347    Biso  1.000000  Au
   Au         1.0     0.505487     0.200565     0.578339    Biso  1.000000  Au
   Au         1.0     0.505472     0.177225     0.578323    Biso  1.000000  Au
   Au         1.0     0.505450     0.153878     0.578297    Biso  1.000000  Au
   Au         1.0     0.505420     0.130524     0.578269    Biso  1.000000  Au
   Au         1.0     0.411328     0.341032     0.577767    Biso  1.000000  Au
   Au         1.0     0.505323     0.083776     0.578222    Biso  1.000000  Au
   Au         1.0     0.505253     0.060373     0.578226    Biso  1.000000  Au
   Au         1.0     0.505162     0.036942     0.578310    Biso  1.000000  Au
   Au         1.0     0.505045     0.013472     0.578592    Biso  1.000000  Au
   Au         1.0     0.480990     0.989806     0.580275    Biso  1.000000  Au
   Au         1.0     0.411307     0.364410     0.577758    Biso  1.000000  Au
   Au         1.0     0.479354     0.941587     0.578256    Biso  1.000000  Au
   Au         1.0     0.475905     0.915558     0.552038    Biso  1.000000  Au
   Au         1.0     0.498257     0.867834     0.554128    Biso  1.000000  Au
   Au         1.0     0.497546     0.843764     0.549784    Biso  1.000000  Au
   Au         1.0     0.411274     0.387806     0.577745    Biso  1.000000  Au
   Au         1.0     0.483651     0.806148     0.579059    Biso  1.000000  Au
   Au         1.0     0.483420     0.782101     0.577674    Biso  1.000000  Au
   Au         1.0     0.483418     0.758087     0.577438    Biso  1.000000  Au
   Au         1.0     0.483584     0.733970     0.578607    Biso  1.000000  Au
   Au         1.0     0.484001     0.709448     0.580575    Biso  1.000000  Au
   Au         1.0     0.411226     0.411226     0.577732    Biso  1.000000  Au
   Au         1.0     0.490055     0.604026     0.550849    Biso  1.000000  Au
   Au         1.0     0.479904     0.577543     0.578977    Biso  1.000000  Au
   Au         1.0     0.411161     0.434679     0.577727    Biso  1.000000  Au
   Au         1.0     0.481063     0.528865     0.579324    Biso  1.000000  Au
   Au         1.0     0.481299     0.505091     0.578505    Biso  1.000000  Au
   Au         1.0     0.481457     0.481457     0.578114    Biso  1.000000  Au
   Au         1.0     0.481572     0.457906     0.577955    Biso  1.000000  Au
   Au         1.0     0.481659     0.434412     0.577905    Biso  1.000000  Au
   Au         1.0     0.411075     0.458173     0.577761    Biso  1.000000  Au
   Au         1.0     0.481773     0.387541     0.577910    Biso  1.000000  Au
   Au         1.0     0.481809     0.364148     0.577925    Biso  1.000000  Au
   Au         1.0     0.481835     0.340774     0.577941    Biso  1.000000  Au
   Au         1.0     0.481851     0.317414     0.577954    Biso  1.000000  Au
   Au         1.0     0.481861     0.294064     0.577963    Biso  1.000000  Au
   Au         1.0     0.410960     0.481724     0.577900    Biso  1.000000  Au
   Au         1.0     0.481863     0.247382     0.577965    Biso  1.000000  Au
   Au         1.0     0.481855     0.224043     0.577955    Biso  1.000000  Au
   Au         1.0     0.481841     0.200702     0.577940    Biso  1.000000  Au
   Au         1.0     0.481820     0.177355     0.577920    Biso  1.000000  Au
   Au         1.0     0.481789     0.154000     0.577895    Biso  1.000000  Au
   Au         1.0     0.410804     0.505358     0.578279    Biso  1.000000  Au
   Au         1.0     0.481692     0.107253     0.577847    Biso  1.000000  Au
   Au         1.0     0.481620     0.083851     0.577850    Biso  1.000000  Au
   Au         1.0     0.481529     0.060421     0.577933    Biso  1.000000  Au
   Au         1.0     0.481411     0.036954     0.578215    Biso  1.000000  Au
   Au         1.0     0.481249     0.013430     0.578913    Biso  1.000000  Au
   Au         1.0     0.410575     0.529131     0.579099    Biso  1.000000  Au
   Au         1.0     0.455773     0.965061     0.577936    Biso  1.000000  Au
   Au         1.0     0.452468     0.938976     0.551703    Biso  1.000000  Au
   Au         1.0     0.474878     0.891315     0.554271    Biso  1.000000  Au
   Au         1.0     0.474170     0.867260     0.550197    Biso  1.000000  Au
   Au         1.0     0.410189     0.553194     0.580329    Biso  1.000000  Au
   Au         1.0     0.460282     0.829718     0.579839    Biso  1.000000  Au
   Au         1.0     0.460006     0.805733     0.578408    Biso  1.000000  Au
   Au         1.0     0.459925     0.781818     0.577756    Biso  1.000000  Au
   Au         1.0     0.459975     0.757880     0.578063    Biso  1.000000  Au
   Au         1.0     0.460166     0.733797     0.579424    Biso  1.000000  Au
   Au         1.0     0.409483     0.577825     0.578514    Biso  1.000000  Au
   Au         1.0     0.461628     0.683597     0.577755    Biso  1.000000  Au
   Au         1.0     0.466499     0.604160     0.550552    Biso  1.000000  Au
   Au         1.0     0.419566     0.604331     0.550061    Biso  1.000000  Au
   Au         1.0     0.457116     0.553042     0.580383    Biso  1.000000  Au
   Au         1.0     0.457513     0.528981     0.579156    Biso  1.000000  Au
   Au         1.0     0.457748     0.505207     0.578342    Biso  1.000000  Au
   Au         1.0     0.457906     0.481572     0.577955    Biso  1.000000  Au
   Au         1.0     0.458021     0.458021     0.577802    Biso  1.000000  Au
   Au         1.0     0.458174     0.411075     0.577761    Biso  1.000000  Au
   Au         1.0     0.458223     0.387656     0.577775    Biso  1.000000  Au
   Au         1.0     0.458258     0.364262     0.577791    Biso  1.000000  Au
   Au         1.0     0.458283     0.340887     0.577805    Biso  1.000000  Au
   Au         1.0     0.458298     0.317526     0.577816    Biso  1.000000  Au
   Au         1.0     0.458307     0.270829     0.577824    Biso  1.000000  Au
   Au         1.0     0.458301     0.247485     0.577817    Biso  1.000000  Au
   Au         1.0     0.458289     0.224141     0.577804    Biso  1.000000  Au
   Au         1.0     0.458269     0.200792     0.577786    Biso  1.000000  Au
   Au         1.0     0.458239     0.177437     0.577763    Biso  1.000000  Au
   Au         1.0     0.458142     0.130690     0.577711    Biso  1.000000  Au
   Au         1.0     0.458070     0.107289     0.577709    Biso  1.000000  Au
   Au         1.0     0.457978     0.083862     0.577786    Biso  1.000000  Au
   Au         1.0     0.457859     0.060399     0.578065    Biso  1.000000  Au
   Au         1.0     0.457693     0.036880     0.578763    Biso  1.000000  Au
   Au         1.0     0.414862     0.683441     0.577930    Biso  1.000000  Au
   Au         1.0     0.432268     0.988483     0.577756    Biso  1.000000  Au
   Au         1.0     0.429054     0.962364     0.551447    Biso  1.000000  Au
   Au         1.0     0.451477     0.914747     0.554109    Biso  1.000000  Au
   Au         1.0     0.450794     0.890726     0.550298    Biso  1.000000  Au
   Au         1.0     0.413777     0.709109     0.582142    Biso  1.000000  Au
   Au         1.0     0.436884     0.853255     0.580459    Biso  1.000000  Au
   Au         1.0     0.436575     0.829323     0.579165    Biso  1.000000  Au
   Au         1.0     0.436443     0.805475     0.578418    Biso  1.000000  Au
   Au         1.0     0.436428     0.781636     0.578285    Biso  1.000000  Au
   Au         1.0     0.436513     0.757740     0.578832    Biso  1.000000  Au
   Au         1.0     0.413293     0.733595     0.580612    Biso  1.000000  Au
   Au         1.0     0.437189     0.709181     0.581906    Biso  1.000000  Au
   Au         1.0     0.438241     0.683501     0.577977    Biso  1.000000  Au
   Au         1.0     0.413050     0.757642     0.579301    Biso  1.000000  Au
   Au         1.0     0.432910     0.577757     0.578566    Biso  1.000000  Au
   Au         1.0     0.433631     0.553130     0.580322    Biso  1.000000  Au
   Au         1.0     0.434023     0.529068     0.579100    Biso  1.000000  Au
   Au         1.0     0.434255     0.505293     0.578287    Biso  1.000000  Au
   Au         1.0     0.434412     0.481659     0.577905    Biso  1.000000  Au
   Au         1.0     0.412933     0.781512     0.578676    Biso  1.000000  Au
   Au         1.0     0.434614     0.434614     0.577723    Biso  1.000000  Au
   Au         1.0     0.434679     0.411161     0.577727    Biso  1.000000  Au
   Au         1.0     0.434727     0.387742     0.577742    Biso  1.000000  Au
   Au         1.0     0.434762     0.364347     0.577758    Biso  1.000000  Au
   Au         1.0     0.434785     0.340971     0.577770    Biso  1.000000  Au
   Au         1.0     0.412908     0.805305     0.578567    Biso  1.000000  Au
   Au         1.0     0.434804     0.294254     0.577781    Biso  1.000000  Au
   Au         1.0     0.434802     0.270904     0.577778    Biso  1.000000  Au
   Au         1.0     0.434792     0.247555     0.577769    Biso  1.000000  Au
   Au         1.0     0.434773     0.224204     0.577753    Biso  1.000000  Au
   Au         1.0     0.434744     0.200847     0.577732    Biso  1.000000  Au
   Au         1.0     0.412971     0.829076     0.578857    Biso  1.000000  Au
   Au         1.0     0.434648     0.154099     0.577680    Biso  1.000000  Au
   Au         1.0     0.434576     0.130699     0.577675    Biso  1.000000  Au
   Au         1.0     0.434483     0.107274     0.577748    Biso  1.000000  Au
   Au         1.0     0.434363     0.083814     0.578021    Biso  1.000000  Au
   Au         1.0     0.434195     0.060300     0.578718    Biso  1.000000  Au
   Au         1.0     0.413143     0.852867     0.579570    Biso  1.000000  Au
   Au         1.0     0.433416     0.012857     0.581617    Biso  1.000000  Au
   Au         1.0     0.405664     0.985729     0.551297    Biso  1.000000  Au
   Au         1.0     0.428086     0.938147     0.553889    Biso  1.000000  Au
   Au         1.0     0.427414     0.914155     0.550184    Biso  1.000000  Au
   Au         1.0     0.413483     0.876750     0.580724    Biso  1.000000  Au
   Au         1.0     0.270869     0.294218     0.577747    Biso  1.000000  Au
   Au         1.0     0.249015     0.875435     0.577838    Biso  1.000000  Au
   Au         1.0     0.757565     0.389617     0.579419    Biso  1.000000  Au
   Au         1.0     0.015575     0.038916     0.577972    Biso  1.000000  Au
   Au         1.0     0.156642     0.733309     0.580351    Biso  1.000000  Au
   Au         1.0     0.414127     0.900872     0.578716    Biso  1.000000  Au
   Au         1.0     0.249041     0.851912     0.577855    Biso  1.000000  Au
   Au         1.0     0.249023     0.898938     0.577872    Biso  1.000000  Au
   Au         1.0     0.015600     0.062271     0.577961    Biso  1.000000  Au
   Au         1.0     0.576943     0.871780     0.580368    Biso  1.000000  Au
   Au         1.0     0.529272     0.223685     0.579211    Biso  1.000000  Au
   Au         1.0     0.015638     0.085630     0.577951    Biso  1.000000  Au
   Au         1.0     0.249103     0.828357     0.577931    Biso  1.000000  Au
   Au         1.0     0.529148     0.083616     0.579069    Biso  1.000000  Au
   Au         1.0     0.249068     0.922433     0.577956    Biso  1.000000  Au
   Au         1.0     0.015691     0.108996     0.577951    Biso  1.000000  Au
   Au         1.0     0.249205     0.804754     0.578095    Biso  1.000000  Au
   Au         1.0     0.965061     0.455773     0.577936    Biso  1.000000  Au
   Au         1.0     0.758761     0.530575     0.578832    Biso  1.000000  Au
   Au         1.0     0.015762     0.132374     0.577973    Biso  1.000000  Au
   Au         1.0     0.153879     0.505450     0.578297    Biso  1.000000  Au
   Au         1.0     0.249152     0.945932     0.578094    Biso  1.000000  Au
   Au         1.0     0.015853     0.155769     0.578032    Biso  1.000000  Au
   Au         1.0     0.249356     0.781081     0.578420    Biso  1.000000  Au
   Au         1.0     0.155729     0.851775     0.577923    Biso  1.000000  Au
   Au         1.0     0.249282     0.969447     0.578297    Biso  1.000000  Au
   Au         1.0     0.015972     0.179190     0.578148    Biso  1.000000  Au
   Au         1.0     0.155668     0.875261     0.577893    Biso  1.000000  Au
   Au         1.0     0.757303     0.249572     0.579068    Biso  1.000000  Au
   Au         1.0     0.016125     0.202647     0.578344    Biso  1.000000  Au
   Au         1.0     0.249572     0.757303     0.579068    Biso  1.000000  Au
   Au         1.0     0.155630     0.898719     0.577883    Biso  1.000000  Au
   Au         1.0     0.249472     0.992992     0.578615    Biso  1.000000  Au
   Au         1.0     0.016324     0.226155     0.578664    Biso  1.000000  Au
   Au         1.0     0.249894     0.733333     0.580297    Biso  1.000000  Au
   Au         1.0     0.155614     0.922157     0.577885    Biso  1.000000  Au
   Au         1.0     0.273451     0.016993     0.580238    Biso  1.000000  Au
   Au         1.0     0.016592     0.249738     0.579241    Biso  1.000000  Au
   Au         1.0     0.155619     0.945583     0.577895    Biso  1.000000  Au
   Au         1.0     0.250441     0.708916     0.581698    Biso  1.000000  Au
   Au         1.0     0.433927     0.036688     0.580075    Biso  1.000000  Au
   Au         1.0     0.946407     0.757372     0.579027    Biso  1.000000  Au
   Au         1.0     0.016993     0.273451     0.580238    Biso  1.000000  Au
   Au         1.0     0.274123     0.040992     0.578130    Biso  1.000000  Au
   Au         1.0     0.251577     0.683317     0.577293    Biso  1.000000  Au
   Au         1.0     0.017667     0.297434     0.578044    Biso  1.000000  Au
   Au         1.0     0.529212     0.363767     0.579142    Biso  1.000000  Au
   Au         1.0     0.578170     0.735619     0.577239    Biso  1.000000  Au
   Au         1.0     0.970090     0.733379     0.580189    Biso  1.000000  Au
   Au         1.0     0.030916     0.310681     0.549526    Biso  1.000000  Au
   Au         1.0     0.287366     0.054239     0.549567    Biso  1.000000  Au
   Au         1.0     0.757831     0.805572     0.578778    Biso  1.000000  Au
   Au         1.0     0.031538     0.334657     0.553596    Biso  1.000000  Au
   Au         1.0     0.288009     0.078188     0.553616    Biso  1.000000  Au
   Au         1.0     0.507558     0.806849     0.577219    Biso  1.000000  Au
   Au         1.0     0.179524     0.062974     0.578706    Biso  1.000000  Au
   Au         1.0     0.757265     0.109709     0.579116    Biso  1.000000  Au
   Au         1.0     0.009079     0.382293     0.551255    Biso  1.000000  Au
   Au         1.0     0.969039     0.875274     0.577880    Biso  1.000000  Au
   Au         1.0     0.011875     0.408816     0.577686    Biso  1.000000  Au
   Au         1.0     0.180188     0.110279     0.580390    Biso  1.000000  Au
   Au         1.0     0.012857     0.433416     0.581617    Biso  1.000000  Au
   Au         1.0     0.757372     0.946407     0.579026    Biso  1.000000  Au
   Au         1.0     0.256038     0.604507     0.550128    Biso  1.000000  Au
   Au         1.0     0.013263     0.457429     0.580119    Biso  1.000000  Au
   Au         1.0     0.265609     0.125721     0.551379    Biso  1.000000  Au
   Au         1.0     0.946984     0.343397     0.580378    Biso  1.000000  Au
   Au         1.0     0.013430     0.481249     0.578913    Biso  1.000000  Au
   Au         1.0     0.434703     0.177480     0.577706    Biso  1.000000  Au
   Au         1.0     0.268598     0.151966     0.577876    Biso  1.000000  Au
   Au         1.0     0.245993     0.577967     0.578759    Biso  1.000000  Au
   Au         1.0     0.132301     0.898692     0.577904    Biso  1.000000  Au
   Au         1.0     0.013472     0.505045     0.578592    Biso  1.000000  Au
   Au         1.0     0.992203     0.015558     0.577980    Biso  1.000000  Au
   Au         1.0     0.246652     0.553330     0.580568    Biso  1.000000  Au
   Au         1.0     0.269710     0.176385     0.581863    Biso  1.000000  Au
   Au         1.0     0.013405     0.528933     0.579110    Biso  1.000000  Au
   Au         1.0     0.132412     0.851760     0.577935    Biso  1.000000  Au
   Au         1.0     0.781023     0.086173     0.578465    Biso  1.000000  Au
   Au         1.0     0.013175     0.553083     0.580242    Biso  1.000000  Au
   Au         1.0     0.175293     0.245271     0.577906    Biso  1.000000  Au
   Au         1.0     0.247016     0.529273     0.579213    Biso  1.000000  Au
   Au         1.0     0.270216     0.200215     0.580233    Biso  1.000000  Au
   Au         1.0     0.012663     0.577784     0.578466    Biso  1.000000  Au
   Au         1.0     0.733379     0.970090     0.580189    Biso  1.000000  Au
   Au         1.0     0.133015     0.757264     0.579118    Biso  1.000000  Au
   Au         1.0     0.022779     0.604404     0.549967    Biso  1.000000  Au
   Au         1.0     0.270488     0.223815     0.578816    Biso  1.000000  Au
   Au         1.0     0.247234     0.505501     0.578352    Biso  1.000000  Au
   Au         1.0     0.992424     0.155694     0.577958    Biso  1.000000  Au
   Au         1.0     0.177139     0.317181     0.578796    Biso  1.000000  Au
   Au         1.0     0.247382     0.481863     0.577965    Biso  1.000000  Au
   Au         1.0     0.270661     0.247321     0.578108    Biso  1.000000  Au
   Au         1.0     0.177297     0.340716     0.578072    Biso  1.000000  Au
   Au         1.0     0.781060     0.226039     0.578442    Biso  1.000000  Au
   Au         1.0     0.582284     0.604965     0.550777    Biso  1.000000  Au
   Au         1.0     0.270782     0.270782     0.577831    Biso  1.000000  Au
   Au         1.0     0.247485     0.458301     0.577817    Biso  1.000000  Au
   Au         1.0     0.177461     0.387704     0.577699    Biso  1.000000  Au
   Au         1.0     0.018444     0.683352     0.577103    Biso  1.000000  Au
   Au         1.0     0.139438     0.604501     0.550124    Biso  1.000000  Au
   Au         1.0     0.434799     0.317608     0.577778    Biso  1.000000  Au
   Au         1.0     0.993669     0.296760     0.580181    Biso  1.000000  Au
   Au         1.0     0.177488     0.411196     0.577687    Biso  1.000000  Au
   Au         1.0     0.017302     0.708932     0.581568    Biso  1.000000  Au
   Au         1.0     0.247555     0.434792     0.577769    Biso  1.000000  Au
   Au         1.0     0.130336     0.529218     0.579140    Biso  1.000000  Au
   Au         1.0     0.016753     0.733339     0.580281    Biso  1.000000  Au
   Au         1.0     0.177480     0.434703     0.577706    Biso  1.000000  Au
   Au         1.0     0.781333     0.366058     0.578696    Biso  1.000000  Au
   Au         1.0     0.247598     0.411317     0.577753    Biso  1.000000  Au
   Au         1.0     0.016432     0.757297     0.579102    Biso  1.000000  Au
   Au         1.0     0.270930     0.317639     0.577735    Biso  1.000000  Au
   Au         1.0     0.733767     0.829458     0.580134    Biso  1.000000  Au
   Au         1.0     0.177355     0.481820     0.577920    Biso  1.000000  Au
   Au         1.0     0.016210     0.781052     0.578452    Biso  1.000000  Au
   Au         1.0     0.247615     0.387868     0.577744    Biso  1.000000  Au
   Au         1.0     0.016041     0.804693     0.578131    Biso  1.000000  Au
   Au         1.0     0.130665     0.411031     0.577752    Biso  1.000000  Au
   Au         1.0     0.270968     0.341053     0.577743    Biso  1.000000  Au
   Au         1.0     0.130583     0.387487     0.578035    Biso  1.000000  Au
   Au         1.0     0.015909     0.828258     0.577985    Biso  1.000000  Au
   Au         1.0     0.247609     0.364433     0.577735    Biso  1.000000  Au
   Au         1.0     0.270984     0.364469     0.577753    Biso  1.000000  Au
   Au         1.0     0.015806     0.851766     0.577929    Biso  1.000000  Au
   Au         1.0     0.176666     0.553322     0.580551    Biso  1.000000  Au
   Au         1.0     0.782523     0.507027     0.578628    Biso  1.000000  Au
   Au         1.0     0.247578     0.341003     0.577729    Biso  1.000000  Au
   Au         1.0     0.015726     0.875233     0.577917    Biso  1.000000  Au
   Au         1.0     0.128637     0.291933     0.577845    Biso  1.000000  Au
   Au         1.0     0.270979     0.387893     0.577759    Biso  1.000000  Au
   Au         1.0     0.186076     0.604511     0.550240    Biso  1.000000  Au
   Au         1.0     0.247523     0.317571     0.577742    Biso  1.000000  Au
   Au         1.0     0.015664     0.898666     0.577927    Biso  1.000000  Au
   Au         1.0     0.270953     0.411334     0.577765    Biso  1.000000  Au
   Au         1.0     0.434527     0.458108     0.577760    Biso  1.000000  Au
   Au         1.0     0.247439     0.294127     0.577827    Biso  1.000000  Au
   Au         1.0     0.015618     0.922074     0.577944    Biso  1.000000  Au
   Au         1.0     0.147499     0.194106     0.549605    Biso  1.000000  Au
   Au         1.0     0.270904     0.434802     0.577778    Biso  1.000000  Au
   Au         1.0     0.015586     0.945463     0.577961    Biso  1.000000  Au
   Au         1.0     0.133584     0.156885     0.580331    Biso  1.000000  Au
   Au         1.0     0.735401     0.685707     0.577352    Biso  1.000000  Au
   Au         1.0     0.015566     0.968838     0.577974    Biso  1.000000  Au
   Au         1.0     0.247321     0.270661     0.578108    Biso  1.000000  Au
   Au         1.0     0.132907     0.109601     0.578667    Biso  1.000000  Au
   Au         1.0     0.015558     0.992203     0.577980    Biso  1.000000  Au
   Au         1.0     0.270829     0.458307     0.577824    Biso  1.000000  Au
   Au         1.0     0.180497     0.708902     0.581729    Biso  1.000000  Au
   Au         1.0     0.577664     0.456379     0.578714    Biso  1.000000  Au
   Au         1.0     0.038916     0.015575     0.577972    Biso  1.000000  Au
   Au         1.0     0.247151     0.247150     0.578818    Biso  1.000000  Au
   Au         1.0     0.270721     0.481865     0.577968    Biso  1.000000  Au
   Au         1.0     0.505378     0.107158     0.578243    Biso  1.000000  Au
   Au         1.0     0.038937     0.038937     0.577964    Biso  1.000000  Au
   Au         1.0     0.246880     0.223548     0.580232    Biso  1.000000  Au
   Au         1.0     0.132374     0.015762     0.577973    Biso  1.000000  Au
   Au         1.0     0.038973     0.062302     0.577958    Biso  1.000000  Au
   Au         1.0     0.270571     0.505500     0.578352    Biso  1.000000  Au
   Au         1.0     0.781726     0.781726     0.578332    Biso  1.000000  Au
   Au         1.0     0.179412     0.781034     0.578473    Biso  1.000000  Au
   Au         1.0     0.039023     0.085674     0.577961    Biso  1.000000  Au
   Au         1.0     0.108932     0.945505     0.577929    Biso  1.000000  Au
   Au         1.0     0.246377     0.199717     0.581870    Biso  1.000000  Au
   Au         1.0     0.108945     0.922097     0.577924    Biso  1.000000  Au
   Au         1.0     0.270350     0.529270     0.579217    Biso  1.000000  Au
   Au         1.0     0.039091     0.109055     0.577984    Biso  1.000000  Au
   Au         1.0     0.108975     0.898673     0.577920    Biso  1.000000  Au
   Au         1.0     0.245271     0.175293     0.577906    Biso  1.000000  Au
   Au         1.0     0.039182     0.132453     0.578042    Biso  1.000000  Au
   Au         1.0     0.443010     0.604257     0.550259    Biso  1.000000  Au
   Au         1.0     0.269983     0.553328     0.580561    Biso  1.000000  Au
   Au         1.0     0.242291     0.149036     0.551416    Biso  1.000000  Au
   Au         1.0     0.039299     0.155876     0.578156    Biso  1.000000  Au
   Au         1.0     0.734715     0.554716     0.577014    Biso  1.000000  Au
   Au         1.0     0.781174     0.922802     0.578392    Biso  1.000000  Au
   Au         1.0     0.899230     0.804874     0.578068    Biso  1.000000  Au
   Au         1.0     0.039452     0.179332     0.578356    Biso  1.000000  Au
   Au         1.0     0.109484     0.781020     0.578464    Biso  1.000000  Au
   Au         1.0     0.269319     0.577965     0.578731    Biso  1.000000  Au
   Au         1.0     0.039651     0.202839     0.578700    Biso  1.000000  Au
   Au         1.0     0.178958     0.922203     0.577869    Biso  1.000000  Au
   Au         1.0     0.110037     0.733310     0.580348    Biso  1.000000  Au
   Au         1.0     0.039917     0.226421     0.579327    Biso  1.000000  Au
   Au         1.0     0.279368     0.604500     0.550095    Biso  1.000000  Au
   Au         1.0     0.264690     0.101507     0.553645    Biso  1.000000  Au
   Au         1.0     0.040316     0.250138     0.580353    Biso  1.000000  Au
   Au         1.0     0.111733     0.683310     0.577275    Biso  1.000000  Au
   Au         1.0     0.264052     0.077563     0.549632    Biso  1.000000  Au
   Au         1.0     0.040992     0.274123     0.578130    Biso  1.000000  Au
   Au         1.0     0.804670     0.062689     0.578147    Biso  1.000000  Au
   Au         1.0     0.179087     0.992517     0.578018    Biso  1.000000  Au
   Au         1.0     0.054239     0.287366     0.549567    Biso  1.000000  Au
   Au         1.0     0.250809     0.064317     0.578238    Biso  1.000000  Au
   Au         1.0     0.054865     0.311330     0.553596    Biso  1.000000  Au
   Au         1.0     0.116115     0.604491     0.550090    Biso  1.000000  Au
   Au         1.0     0.250138     0.040316     0.580353    Biso  1.000000  Au
   Au         1.0     0.106040     0.577931     0.578641    Biso  1.000000  Au
   Au         1.0     0.733595     0.413293     0.580612    Biso  1.000000  Au
   Au         1.0     0.436730     0.733676     0.580200    Biso  1.000000  Au
   Au         1.0     0.577946     0.315993     0.578658    Biso  1.000000  Au
   Au         1.0     0.106982     0.529189     0.579104    Biso  1.000000  Au
   Au         1.0     0.032418     0.358936     0.551285    Biso  1.000000  Au
   Au         1.0     0.804702     0.202566     0.578129    Biso  1.000000  Au
   Au         1.0     0.274887     0.683331     0.577188    Biso  1.000000  Au
   Au         1.0     0.035249     0.385401     0.577700    Biso  1.000000  Au
   Au         1.0     0.249738     0.016592     0.579241    Biso  1.000000  Au
   Au         1.0     0.107253     0.481692     0.577847    Biso  1.000000  Au
   Au         1.0     0.203500     0.086965     0.580450    Biso  1.000000  Au
   Au         1.0     0.036258     0.409958     0.581624    Biso  1.000000  Au
   Au         1.0     0.273752     0.708926     0.581584    Biso  1.000000  Au
   Au         1.0     0.317037     0.529252     0.579197    Biso  1.000000  Au
   Au         1.0     0.225964     0.992790     0.578321    Biso  1.000000  Au
   Au         1.0     0.036688     0.433927     0.580075    Biso  1.000000  Au
   Au         1.0     0.273205     0.733345     0.580222    Biso  1.000000  Au
   Au         1.0     0.036880     0.457693     0.578763    Biso  1.000000  Au
   Au         1.0     0.898938     0.249023     0.577872    Biso  1.000000  Au
   Au         1.0     0.225827     0.969291     0.578114    Biso  1.000000  Au
   Au         1.0     0.107076     0.387316     0.578731    Biso  1.000000  Au
   Au         1.0     0.036954     0.481411     0.578215    Biso  1.000000  Au
   Au         1.0     0.804981     0.342576     0.578277    Biso  1.000000  Au
   Au         1.0     0.272886     0.757324     0.579039    Biso  1.000000  Au
   Au         1.0     0.036942     0.505162     0.578310    Biso  1.000000  Au
   Au         1.0     0.225735     0.945810     0.577977    Biso  1.000000  Au
   Au         1.0     0.036833     0.529025     0.579030    Biso  1.000000  Au
   Au         1.0     0.898673     0.108975     0.577920    Biso  1.000000  Au
   Au         1.0     0.225680     0.922337     0.577890    Biso  1.000000  Au
   Au         1.0     0.733345     0.273205     0.580221    Biso  1.000000  Au
   Au         1.0     0.272675     0.781111     0.578408    Biso  1.000000  Au
   Au         1.0     0.036566     0.553155     0.580259    Biso  1.000000  Au
   Au         1.0     0.198621     0.221948     0.577935    Biso  1.000000  Au
   Au         1.0     0.225657     0.898862     0.577845    Biso  1.000000  Au
   Au         1.0     0.437498     0.877426     0.578701    Biso  1.000000  Au
   Au         1.0     0.272532     0.804793     0.578087    Biso  1.000000  Au
   Au         1.0     0.036016     0.577839     0.578499    Biso  1.000000  Au
   Au         1.0     0.199717     0.246377     0.581870    Biso  1.000000  Au
   Au         1.0     0.806148     0.483651     0.579059    Biso  1.000000  Au
   Au         1.0     0.046120     0.604439     0.550007    Biso  1.000000  Au
   Au         1.0     0.110279     0.180188     0.580390    Biso  1.000000  Au
   Au         1.0     0.225665     0.875374     0.577836    Biso  1.000000  Au
   Au         1.0     0.272439     0.828407     0.577928    Biso  1.000000  Au
   Au         1.0     0.317724     0.364500     0.577772    Biso  1.000000  Au
   Au         1.0     0.109875     0.156481     0.579293    Biso  1.000000  Au
   Au         1.0     0.225704     0.851864     0.577866    Biso  1.000000  Au
   Au         1.0     0.272388     0.851974     0.577866    Biso  1.000000  Au
   Au         1.0     0.109601     0.132907     0.578667    Biso  1.000000  Au
   Au         1.0     0.225775     0.828319     0.577947    Biso  1.000000  Au
   Au         1.0     0.272379     0.875513     0.577875    Biso  1.000000  Au
   Au         1.0     0.041767     0.683334     0.577184    Biso  1.000000  Au
   Au         1.0     0.317686     0.294326     0.577748    Biso  1.000000  Au
   Au         1.0     0.577963     0.176021     0.578755    Biso  1.000000  Au
   Au         1.0     0.040626     0.708921     0.581686    Biso  1.000000  Au
   Au         1.0     0.200751     0.340840     0.577804    Biso  1.000000  Au
   Au         1.0     0.225884     0.804724     0.578112    Biso  1.000000  Au
   Au         1.0     0.272409     0.899036     0.577947    Biso  1.000000  Au
   Au         1.0     0.040079     0.733330     0.580371    Biso  1.000000  Au
   Au         1.0     0.108996     0.015691     0.577951    Biso  1.000000  Au
   Au         1.0     0.733308     0.133341     0.580325    Biso  1.000000  Au
   Au         1.0     0.272482     0.922557     0.578082    Biso  1.000000  Au
   Au         1.0     0.085603     0.992256     0.577950    Biso  1.000000  Au
   Au         1.0     0.039760     0.757286     0.579141    Biso  1.000000  Au
   Au         1.0     0.226039     0.781060     0.578442    Biso  1.000000  Au
   Au         1.0     0.200869     0.411250     0.577711    Biso  1.000000  Au
   Au         1.0     0.039537     0.781039     0.578465    Biso  1.000000  Au
   Au         1.0     0.457429     0.013263     0.580119    Biso  1.000000  Au
   Au         1.0     0.272604     0.946091     0.578283    Biso  1.000000  Au
   Au         1.0     0.805572     0.757831     0.578778    Biso  1.000000  Au
   Au         1.0     0.226258     0.757290     0.579115    Biso  1.000000  Au
   Au         1.0     0.039368     0.804679     0.578141    Biso  1.000000  Au
   Au         1.0     0.317354     0.200642     0.578088    Biso  1.000000  Au
   Au         1.0     0.085651     0.898661     0.577931    Biso  1.000000  Au
   Au         1.0     0.200792     0.458269     0.577786    Biso  1.000000  Au
   Au         1.0     0.039237     0.828245     0.577996    Biso  1.000000  Au
   Au         1.0     0.226578     0.733325     0.580383    Biso  1.000000  Au
   Au         1.0     0.272787     0.969653     0.578586    Biso  1.000000  Au
   Au         1.0     0.039135     0.851754     0.577940    Biso  1.000000  Au
   Au         1.0     0.085778     0.851747     0.577948    Biso  1.000000  Au
   Au         1.0     0.227124     0.708910     0.581787    Biso  1.000000  Au
   Au         1.0     0.039056     0.875222     0.577927    Biso  1.000000  Au
   Au         1.0     0.200565     0.505487     0.578339    Biso  1.000000  Au
   Au         1.0     0.804874     0.899230     0.578068    Biso  1.000000  Au
   Au         1.0     0.038997     0.898658     0.577935    Biso  1.000000  Au
   Au         1.0     0.273051     0.993265     0.579166    Biso  1.000000  Au
   Au         1.0     0.228261     0.683310     0.577331    Biso  1.000000  Au
   Au         1.0     0.876750     0.413483     0.580724    Biso  1.000000  Au
   Au         1.0     0.038954     0.922069     0.577949    Biso  1.000000  Au
   Au         1.0     0.297434     0.017667     0.578044    Biso  1.000000  Au
   Au         1.0     0.315279     0.105303     0.577807    Biso  1.000000  Au
   Au         1.0     0.708950     0.993978     0.581510    Biso  1.000000  Au
   Au         1.0     0.038925     0.945461     0.577963    Biso  1.000000  Au
   Au         1.0     0.087275     0.708907     0.581786    Biso  1.000000  Au
   Au         1.0     0.038910     0.968840     0.577972    Biso  1.000000  Au
   Au         1.0     0.310681     0.030916     0.549526    Biso  1.000000  Au
   Au         1.0     0.088417     0.683311     0.577329    Biso  1.000000  Au
   Au         1.0     0.311330     0.054864     0.553596    Biso  1.000000  Au
   Au         1.0     0.038907     0.992210     0.577975    Biso  1.000000  Au
   Au         1.0     0.458197     0.154071     0.577736    Biso  1.000000  Au
   Au         1.0     0.828245     0.039237     0.577996    Biso  1.000000  Au
   Au         1.0     0.062271     0.015600     0.577961    Biso  1.000000  Au
   Au         1.0     0.062302     0.038973     0.577958    Biso  1.000000  Au
   Au         1.0     0.577839     0.036016     0.578499    Biso  1.000000  Au
   Au         1.0     0.232714     0.604512     0.550178    Biso  1.000000  Au
   Au         1.0     0.062350     0.062350     0.577964    Biso  1.000000  Au
   Au         1.0     0.288931     0.102402     0.551348    Biso  1.000000  Au
   Au         1.0     0.222671     0.577964     0.578786    Biso  1.000000  Au
   Au         1.0     0.062416     0.085736     0.577989    Biso  1.000000  Au
   Au         1.0     0.481747     0.130634     0.577869    Biso  1.000000  Au
   Au         1.0     0.828267     0.179134     0.577981    Biso  1.000000  Au
   Au         1.0     0.062504     0.109138     0.578048    Biso  1.000000  Au
   Au         1.0     0.291933     0.128637     0.577845    Biso  1.000000  Au
   Au         1.0     0.683567     0.878193     0.577952    Biso  1.000000  Au
   Au         1.0     0.296106     0.946300     0.578601    Biso  1.000000  Au
   Au         1.0     0.062621     0.132563     0.578161    Biso  1.000000  Au
   Au         1.0     0.709262     0.853531     0.581843    Biso  1.000000  Au
   Au         1.0     0.223323     0.553329     0.580569    Biso  1.000000  Au
   Au         1.0     0.062774     0.156020     0.578357    Biso  1.000000  Au
   Au         1.0     0.293050     0.153051     0.581842    Biso  1.000000  Au
   Au         1.0     0.083814     0.434363     0.578021    Biso  1.000000  Au
   Au         1.0     0.295932     0.922718     0.578294    Biso  1.000000  Au
   Au         1.0     0.062974     0.179524     0.578706    Biso  1.000000  Au
   Au         1.0     0.223685     0.529272     0.579211    Biso  1.000000  Au
   Au         1.0     0.295821     0.899161     0.578092    Biso  1.000000  Au
   Au         1.0     0.293558     0.176880     0.580228    Biso  1.000000  Au
   Au         1.0     0.223900     0.505497     0.578347    Biso  1.000000  Au
   Au         1.0     0.063242     0.203102     0.579367    Biso  1.000000  Au
   Au         1.0     0.828547     0.319145     0.578042    Biso  1.000000  Au
   Au         1.0     0.852101     0.852101     0.577871    Biso  1.000000  Au
   Au         1.0     0.458306     0.294174     0.577823    Biso  1.000000  Au
   Au         1.0     0.293830     0.200479     0.578809    Biso  1.000000  Au
   Au         1.0     0.063642     0.226819     0.580442    Biso  1.000000  Au
   Au         1.0     0.224043     0.481855     0.577955    Biso  1.000000  Au
   Au         1.0     0.064317     0.250809     0.578238    Biso  1.000000  Au
   Au         1.0     0.456922     0.989430     0.581684    Biso  1.000000  Au
   Au         1.0     0.294004     0.223982     0.578101    Biso  1.000000  Au
   Au         1.0     0.077563     0.264052     0.549632    Biso  1.000000  Au
   Au         1.0     0.224141     0.458289     0.577804    Biso  1.000000  Au
   Au         1.0     0.101507     0.264690     0.553645    Biso  1.000000  Au
   Au         1.0     0.078188     0.288009     0.553616    Biso  1.000000  Au
   Au         1.0     0.100883     0.240734     0.549659    Biso  1.000000  Au
   Au         1.0     0.829718     0.460282     0.579839    Biso  1.000000  Au
   Au         1.0     0.224204     0.434773     0.577753    Biso  1.000000  Au
   Au         1.0     0.294127     0.247439     0.577827    Biso  1.000000  Au
   Au         1.0     0.710628     0.710627     0.579837    Biso  1.000000  Au
   Au         1.0     0.296000     0.781150     0.578421    Biso  1.000000  Au
   Au         1.0     0.055751     0.335592     0.551306    Biso  1.000000  Au
   Au         1.0     0.294218     0.270869     0.577747    Biso  1.000000  Au
   Au         1.0     0.224238     0.411290     0.577735    Biso  1.000000  Au
   Au         1.0     0.058612     0.362009     0.577744    Biso  1.000000  Au
   Au         1.0     0.848000     0.576352     0.576721    Biso  1.000000  Au
   Au         1.0     0.086089     0.132710     0.578352    Biso  1.000000  Au
   Au         1.0     0.224244     0.387829     0.577724    Biso  1.000000  Au
   Au         1.0     0.059642     0.386535     0.581668    Biso  1.000000  Au
   Au         1.0     0.294282     0.294282     0.577738    Biso  1.000000  Au
   Au         1.0     0.552152     0.895211     0.583181    Biso  1.000000  Au
   Au         1.0     0.708900     0.157194     0.581665    Biso  1.000000  Au
   Au         1.0     0.294326     0.317686     0.577748    Biso  1.000000  Au
   Au         1.0     0.060088     0.410470     0.580083    Biso  1.000000  Au
   Au         1.0     0.836121     0.603275     0.549824    Biso  1.000000  Au
   Au         1.0     0.224223     0.364380     0.577717    Biso  1.000000  Au
   Au         1.0     0.060300     0.434195     0.578718    Biso  1.000000  Au
   Au         1.0     0.458108     0.434527     0.577760    Biso  1.000000  Au
   Au         1.0     0.298192     0.683346     0.577107    Biso  1.000000  Au
   Au         1.0     0.853255     0.436884     0.580459    Biso  1.000000  Au
   Au         1.0     0.294349     0.341087     0.577758    Biso  1.000000  Au
   Au         1.0     0.060399     0.457859     0.578065    Biso  1.000000  Au
   Au         1.0     0.085630     0.015638     0.577951    Biso  1.000000  Au
   Au         1.0     0.224175     0.340933     0.577731    Biso  1.000000  Au
   Au         1.0     0.062254     0.992228     0.577964    Biso  1.000000  Au
   Au         1.0     0.060421     0.481529     0.577933    Biso  1.000000  Au
   Au         1.0     0.294354     0.364491     0.577765    Biso  1.000000  Au
   Au         1.0     0.062251     0.968852     0.577963    Biso  1.000000  Au
   Au         1.0     0.060373     0.505253     0.578226    Biso  1.000000  Au
   Au         1.0     0.224096     0.317479     0.577817    Biso  1.000000  Au
   Au         1.0     0.710774     0.578487     0.579564    Biso  1.000000  Au
   Au         1.0     0.829458     0.733767     0.580134    Biso  1.000000  Au
   Au         1.0     0.060234     0.529095     0.579035    Biso  1.000000  Au
   Au         1.0     0.294341     0.387907     0.577768    Biso  1.000000  Au
   Au         1.0     0.226819     0.063642     0.580442    Biso  1.000000  Au
   Au         1.0     0.059941     0.553208     0.580318    Biso  1.000000  Au
   Au         1.0     0.223982     0.294004     0.578101    Biso  1.000000  Au
   Au         1.0     0.062382     0.875218     0.577932    Biso  1.000000  Au
   Au         1.0     0.227493     0.087639     0.578281    Biso  1.000000  Au
   Au         1.0     0.059364     0.577880     0.578557    Biso  1.000000  Au
   Au         1.0     0.294308     0.411341     0.577771    Biso  1.000000  Au
   Au         1.0     0.223815     0.270488     0.578816    Biso  1.000000  Au
   Au         1.0     0.240734     0.100883     0.549659    Biso  1.000000  Au
   Au         1.0     0.069456     0.604464     0.550027    Biso  1.000000  Au
   Au         1.0     0.223548     0.246880     0.580232    Biso  1.000000  Au
   Au         1.0     0.293320     0.553321     0.580542    Biso  1.000000  Au
   Au         1.0     0.828508     0.875669     0.577916    Biso  1.000000  Au
   Au         1.0     0.294254     0.434804     0.577781    Biso  1.000000  Au
   Au         1.0     0.293689     0.529263     0.579216    Biso  1.000000  Au
   Au         1.0     0.223047     0.223047     0.581873    Biso  1.000000  Au
   Au         1.0     0.456379     0.577664     0.578714    Biso  1.000000  Au
   Au         1.0     0.294174     0.458306     0.577823    Biso  1.000000  Au
   Au         1.0     0.063404     0.733323     0.580414    Biso  1.000000  Au
   Au         1.0     0.218978     0.172350     0.551480    Biso  1.000000  Au
   Au         1.0     0.221948     0.198621     0.577935    Biso  1.000000  Au
   Au         1.0     0.065092     0.683320     0.577290    Biso  1.000000  Au
   Au         1.0     0.294064     0.481861     0.577963    Biso  1.000000  Au
   Au         1.0     0.157194     0.708900     0.581665    Biso  1.000000  Au
   Au         1.0     0.709181     0.437189     0.581906    Biso  1.000000  Au
   Au         1.0     0.063952     0.708913     0.581778    Biso  1.000000  Au
   Au         1.0     0.851766     0.015806     0.577929    Biso  1.000000  Au
   Au         1.0     0.293912     0.505494     0.578349    Biso  1.000000  Au
   Au         1.0     0.554647     0.759449     0.576651    Biso  1.000000  Au
   Au         1.0     0.063083     0.757277     0.579150    Biso  1.000000  Au
   Au         1.0     0.969076     0.179017     0.577938    Biso  1.000000  Au
   Au         1.0     0.153334     0.553312     0.580526    Biso  1.000000  Au
   Au         1.0     0.062858     0.781029     0.578468    Biso  1.000000  Au
   Au         1.0     0.155939     0.804674     0.578147    Biso  1.000000  Au
   Au         1.0     0.153681     0.529240     0.579178    Biso  1.000000  Au
   Au         1.0     0.062689     0.804670     0.578147    Biso  1.000000  Au
   Au         1.0     0.154000     0.481789     0.577895    Biso  1.000000  Au
   Au         1.0     0.241373     0.124822     0.553672    Biso  1.000000  Au
   Au         1.0     0.154071     0.458197     0.577736    Biso  1.000000  Au
   Au         1.0     0.062559     0.828237     0.578004    Biso  1.000000  Au
   Au         1.0     0.851775     0.155729     0.577922    Biso  1.000000  Au
   Au         1.0     0.292652     0.577958     0.578699    Biso  1.000000  Au
   Au         1.0     0.154038     0.387610     0.577769    Biso  1.000000  Au
   Au         1.0     0.945611     0.898736     0.577867    Biso  1.000000  Au
   Au         1.0     0.062458     0.851748     0.577947    Biso  1.000000  Au
   Au         1.0     0.302702     0.604491     0.550061    Biso  1.000000  Au
   Au         1.0     0.460604     0.709289     0.581319    Biso  1.000000  Au
   Au         1.0     0.153539     0.316909     0.580206    Biso  1.000000  Au
   Au         1.0     0.153051     0.293050     0.581842    Biso  1.000000  Au
   Au         1.0     0.151966     0.268597     0.577876    Biso  1.000000  Au
   Au         1.0     0.062325     0.898656     0.577936    Biso  1.000000  Au
   Au         1.0     0.708941     0.297058     0.581529    Biso  1.000000  Au
   Au         1.0     0.155694     0.992424     0.577958    Biso  1.000000  Au
   Au         1.0     0.062286     0.922071     0.577947    Biso  1.000000  Au
   Au         1.0     0.170800     0.170800     0.549598    Biso  1.000000  Au
   Au         1.0     0.062261     0.945467     0.577958    Biso  1.000000  Au
   Au         1.0     0.852053     0.295750     0.577922    Biso  1.000000  Au
   Au         1.0     0.226421     0.039917     0.579327    Biso  1.000000  Au
   Au         1.0     0.156481     0.109875     0.579293    Biso  1.000000  Au
   Au         1.0     0.179788     0.086563     0.579344    Biso  1.000000  Au
   Au         1.0     0.226155     0.016324     0.578664    Biso  1.000000  Au
   Au         1.0     0.156020     0.062774     0.578357    Biso  1.000000  Au
   Au         1.0     0.155876     0.039299     0.578156    Biso  1.000000  Au
   Au         1.0     0.155769     0.015853     0.578032    Biso  1.000000  Au
   Au         1.0     0.202507     0.992636     0.578133    Biso  1.000000  Au
   Au         1.0     0.194106     0.147499     0.549605    Biso  1.000000  Au
   Au         1.0     0.085674     0.039023     0.577961    Biso  1.000000  Au
   Au         1.0     0.132272     0.945538     0.577910    Biso  1.000000  Au
   Au         1.0     0.194746     0.171437     0.553786    Biso  1.000000  Au
   Au         1.0     0.202409     0.969170     0.577999    Biso  1.000000  Au
   Au         1.0     0.085736     0.062416     0.577989    Biso  1.000000  Au
   Au         1.0     0.297058     0.708941     0.581529    Biso  1.000000  Au
   Au         1.0     0.132345     0.875240     0.577910    Biso  1.000000  Au
   Au         1.0     0.085822     0.085822     0.578050    Biso  1.000000  Au
   Au         1.0     0.460868     0.853938     0.578391    Biso  1.000000  Au
   Au         1.0     0.132628     0.804667     0.578150    Biso  1.000000  Au
   Au         1.0     0.202345     0.945715     0.577914    Biso  1.000000  Au
   Au         1.0     0.085937     0.109251     0.578162    Biso  1.000000  Au
   Au         1.0     0.296514     0.733366     0.580214    Biso  1.000000  Au
   Au         1.0     0.202312     0.922262     0.577866    Biso  1.000000  Au
   Au         1.0     0.176880     0.293558     0.580228    Biso  1.000000  Au
   Au         1.0     0.133895     0.708900     0.581664    Biso  1.000000  Au
   Au         1.0     0.504696     0.528705     0.579712    Biso  1.000000  Au
   Au         1.0     0.086291     0.156214     0.578687    Biso  1.000000  Au
   Au         1.0     0.296202     0.757353     0.579053    Biso  1.000000  Au
   Au         1.0     0.922179     0.922179     0.577864    Biso  1.000000  Au
   Au         1.0     0.086563     0.179788     0.579344    Biso  1.000000  Au
   Au         1.0     0.202305     0.898802     0.577846    Biso  1.000000  Au
   Au         1.0     0.086965     0.203500     0.580450    Biso  1.000000  Au
   Au         1.0     0.129371     0.577947     0.578687    Biso  1.000000  Au
   Au         1.0     0.129997     0.553297     0.580482    Biso  1.000000  Au
   Au         1.0     0.202326     0.875326     0.577851    Biso  1.000000  Au
   Au         1.0     0.087639     0.227493     0.578281    Biso  1.000000  Au
   Au         1.0     0.295865     0.804842     0.578103    Biso  1.000000  Au
   Au         1.0     0.130634     0.481747     0.577869    Biso  1.000000  Au
   Au         1.0     0.853531     0.709262     0.581843    Biso  1.000000  Au
   Au         1.0     0.505406     0.387385     0.578288    Biso  1.000000  Au
   Au         1.0     0.202374     0.851826     0.577886    Biso  1.000000  Au
   Au         1.0     0.130699     0.434576     0.577675    Biso  1.000000  Au
   Au         1.0     0.295784     0.828469     0.577958    Biso  1.000000  Au
   Au         1.0     0.202452     0.828289     0.577966    Biso  1.000000  Au
   Au         1.0     0.708932     0.017302     0.581568    Biso  1.000000  Au
   Au         1.0     0.130440     0.363919     0.578750    Biso  1.000000  Au
   Au         1.0     0.130193     0.340271     0.580171    Biso  1.000000  Au
   Au         1.0     0.295750     0.852053     0.577922    Biso  1.000000  Au
   Au         1.0     0.079079     0.312258     0.551318    Biso  1.000000  Au
   Au         1.0     0.202566     0.804702     0.578129    Biso  1.000000  Au
   Au         1.0     0.505501     0.247234     0.578352    Biso  1.000000  Au
   Au         1.0     0.081963     0.338635     0.577775    Biso  1.000000  Au
   Au         1.0     0.989301     0.577708     0.578515    Biso  1.000000  Au
   Au         1.0     0.202725     0.781045     0.578462    Biso  1.000000  Au
   Au         1.0     0.148130     0.218059     0.553720    Biso  1.000000  Au
   Au         1.0     0.083011     0.363137     0.581716    Biso  1.000000  Au
   Au         1.0     0.295762     0.875611     0.577969    Biso  1.000000  Au
   Au         1.0     0.530973     0.783193     0.576992    Biso  1.000000  Au
   Au         1.0     0.134260     0.180867     0.578159    Biso  1.000000  Au
   Au         1.0     0.083471     0.387046     0.580110    Biso  1.000000  Au
   Au         1.0     0.202943     0.757281     0.579151    Biso  1.000000  Au
   Au         1.0     0.922337     0.225680     0.577890    Biso  1.000000  Au
   Au         1.0     0.083697     0.410739     0.578717    Biso  1.000000  Au
   Au         1.0     0.132710     0.086089     0.578352    Biso  1.000000  Au
   Au         1.0     0.203261     0.733320     0.580423    Biso  1.000000  Au
   Au         1.0     0.132563     0.062621     0.578161    Biso  1.000000  Au
   Au         1.0     0.993978     0.708949     0.581510    Biso  1.000000  Au
   Au         1.0     0.552923     0.480660     0.580557    Biso  1.000000  Au
   Au         1.0     0.132453     0.039182     0.578042    Biso  1.000000  Au
   Au         1.0     0.083862     0.457978     0.577786    Biso  1.000000  Au
   Au         1.0     0.851785     0.992469     0.577912    Biso  1.000000  Au
   Au         1.0     0.179630     0.757273     0.579156    Biso  1.000000  Au
   Au         1.0     0.203807     0.708905     0.581792    Biso  1.000000  Au
   Au         1.0     0.083851     0.481620     0.577850    Biso  1.000000  Au
   Au         1.0     0.179252     0.804686     0.578140    Biso  1.000000  Au
   Au         1.0     0.898736     0.945611     0.577867    Biso  1.000000  Au
   Au         1.0     0.179134     0.828267     0.577981    Biso  1.000000  Au
   Au         1.0     0.296362     0.969930     0.579160    Biso  1.000000  Au
   Au         1.0     0.083776     0.505323     0.578222    Biso  1.000000  Au
   Au         1.0     0.179049     0.851797     0.577906    Biso  1.000000  Au
   Au         1.0     0.204947     0.683309     0.577276    Biso  1.000000  Au
   Au         1.0     0.109191     0.828234     0.578006    Biso  1.000000  Au
   Au         1.0     0.083616     0.529148     0.579069    Biso  1.000000  Au
   Au         1.0     0.296760     0.993669     0.580181    Biso  1.000000  Au
   Au         1.0     0.109317     0.804664     0.578151    Biso  1.000000  Au
   Au         1.0     0.083303     0.553247     0.580379    Biso  1.000000  Au
   Au         1.0     0.178964     0.898755     0.577862    Biso  1.000000  Au
   Au         1.0     0.875240     0.132345     0.577910    Biso  1.000000  Au
   Au         1.0     0.109709     0.757265     0.579116    Biso  1.000000  Au
   Au         1.0     0.082705     0.577910     0.578600    Biso  1.000000  Au
   Au         1.0     0.334001     0.007591     0.549546    Biso  1.000000  Au
   Au         1.0     0.110590     0.708903     0.581725    Biso  1.000000  Au
   Au         1.0     0.092788     0.604479     0.550055    Biso  1.000000  Au
   Au         1.0     0.179017     0.969076     0.577938    Biso  1.000000  Au
   Au         1.0     0.334657     0.031538     0.553596    Biso  1.000000  Au
   Au         1.0     0.683334     0.041767     0.577184    Biso  1.000000  Au
   Au         1.0     0.484219     0.830419     0.577802    Biso  1.000000  Au
   Au         1.0     0.209395     0.604512     0.550241    Biso  1.000000  Au
   Au         1.0     0.875513     0.272379     0.577875    Biso  1.000000  Au
   Au         1.0     0.202839     0.039651     0.578700    Biso  1.000000  Au
   Au         1.0     0.106655     0.553276     0.580431    Biso  1.000000  Au
   Au         1.0     0.685708     0.735402     0.577375    Biso  1.000000  Au
   Au         1.0     0.203102     0.063242     0.579367    Biso  1.000000  Au
   Au         1.0     0.199346     0.577962     0.578784    Biso  1.000000  Au
   Au         1.0     0.316665     0.553311     0.580505    Biso  1.000000  Au
   Au         1.0     0.312258     0.079079     0.551318    Biso  1.000000  Au
   Au         1.0     0.107289     0.458070     0.577709    Biso  1.000000  Au
   Au         1.0     0.683312     0.181639     0.577188    Biso  1.000000  Au
   Au         1.0     0.199995     0.553327     0.580563    Biso  1.000000  Au
   Au         1.0     0.086725     0.733316     0.580396    Biso  1.000000  Au
   Au         1.0     0.481865     0.270721     0.577968    Biso  1.000000  Au
   Au         1.0     0.217418     0.124195     0.549634    Biso  1.000000  Au
   Au         1.0     0.485012     0.683734     0.577262    Biso  1.000000  Au
   Au         1.0     0.200354     0.529265     0.579210    Biso  1.000000  Au
   Au         1.0     0.086399     0.757269     0.579134    Biso  1.000000  Au
   Au         1.0     0.218059     0.148130     0.553720    Biso  1.000000  Au
   Au         1.0     0.317414     0.481851     0.577954    Biso  1.000000  Au
   Au         1.0     0.316399     0.129712     0.581804    Biso  1.000000  Au
   Au         1.0     0.086173     0.781023     0.578465    Biso  1.000000  Au
   Au         1.0     0.553295     0.340020     0.580462    Biso  1.000000  Au
   Au         1.0     0.102402     0.288931     0.551348    Biso  1.000000  Au
   Au         1.0     0.086005     0.804665     0.578150    Biso  1.000000  Au
   Au         1.0     0.317608     0.434799     0.577778    Biso  1.000000  Au
   Au         1.0     0.316909     0.153539     0.580206    Biso  1.000000  Au
   Au         1.0     0.085876     0.828233     0.578007    Biso  1.000000  Au
   Au         1.0     0.317666     0.411339     0.577771    Biso  1.000000  Au
   Au         1.0     0.317181     0.177139     0.578796    Biso  1.000000  Au
   Au         1.0     0.317704     0.387910     0.577772    Biso  1.000000  Au
   Au         1.0     0.200702     0.481841     0.577940    Biso  1.000000  Au
   Au         1.0     0.875274     0.969039     0.577880    Biso  1.000000  Au
   Au         1.0     0.674913     0.604250     0.549547    Biso  1.000000  Au
   Au         1.0     0.085704     0.875219     0.577930    Biso  1.000000  Au
   Au         1.0     0.870778     0.551454     0.579351    Biso  1.000000  Au
   Au         1.0     0.553327     0.199995     0.580563    Biso  1.000000  Au
   Au         1.0     0.317727     0.341105     0.577768    Biso  1.000000  Au
   Au         1.0     0.200642     0.317354     0.578088    Biso  1.000000  Au
   Au         1.0     0.109401     0.109401     0.578349    Biso  1.000000  Au
   Au         1.0     0.317715     0.317715     0.577760    Biso  1.000000  Au
   Au         1.0     0.085615     0.922080     0.577939    Biso  1.000000  Au
   Au         1.0     0.317479     0.224096     0.577817    Biso  1.000000  Au
   Au         1.0     0.200847     0.434744     0.577732    Biso  1.000000  Au
   Au         1.0     0.109138     0.062504     0.578048    Biso  1.000000  Au
   Au         1.0     0.109055     0.039091     0.577984    Biso  1.000000  Au
   Au         1.0     0.085596     0.945482     0.577946    Biso  1.000000  Au
   Au         1.0     0.317571     0.247523     0.577742    Biso  1.000000  Au
   Au         1.0     0.481724     0.410960     0.577900    Biso  1.000000  Au
   Au         1.0     0.200861     0.387776     0.577702    Biso  1.000000  Au
   Au         1.0     0.878193     0.683567     0.577952    Biso  1.000000  Au
   Au         1.0     0.085592     0.968872     0.577949    Biso  1.000000  Au
   Au         1.0     0.922802     0.781174     0.578392    Biso  1.000000  Au
   Au         1.0     0.158338     0.683314     0.577148    Biso  1.000000  Au
   Au         1.0     0.970336     0.320073     0.580233    Biso  1.000000  Au
   Au         1.0     0.177437     0.458239     0.577763    Biso  1.000000  Au
   Au         1.0     0.130690     0.458142     0.577711    Biso  1.000000  Au
   Au         1.0     0.317639     0.270930     0.577735    Biso  1.000000  Au
   Au         1.0     0.177225     0.505472     0.578323    Biso  1.000000  Au
   Au         1.0     0.200822     0.364309     0.577717    Biso  1.000000  Au
   Au         1.0     0.177020     0.529255     0.579203    Biso  1.000000  Au
   Au         1.0     0.135039     0.683312     0.577188    Biso  1.000000  Au
   Au         1.0     0.918021     0.503051     0.578718    Biso  1.000000  Au
   Au         1.0     0.683597     0.461628     0.577755    Biso  1.000000  Au
   Au         1.0     0.176021     0.577963     0.578755    Biso  1.000000  Au
   Au         1.0     0.875669     0.828508     0.577916    Biso  1.000000  Au
   Au         1.0     0.109251     0.085937     0.578162    Biso  1.000000  Au
   Au         1.0     0.945467     0.062261     0.577958    Biso  1.000000  Au
   Au         1.0     0.156321     0.757267     0.579138    Biso  1.000000  Au
   Au         1.0     0.923608     0.366738     0.580562    Biso  1.000000  Au
   Au         1.0     0.162757     0.604509     0.550176    Biso  1.000000  Au
   Au         1.0     0.176385     0.269710     0.581863    Biso  1.000000  Au
   Au         1.0     0.152697     0.577958     0.578723    Biso  1.000000  Au
   Au         1.0     0.200479     0.293830     0.578809    Biso  1.000000  Au
   Au         1.0     0.172350     0.218978     0.551480    Biso  1.000000  Au
   Au         1.0     0.945715     0.202345     0.577914    Biso  1.000000  Au
   Au         1.0     0.156101     0.781026     0.578473    Biso  1.000000  Au
   Au         1.0     0.200215     0.270216     0.580233    Biso  1.000000  Au
   Au         1.0     0.480660     0.552923     0.580557    Biso  1.000000  Au
   Au         1.0     0.132277     0.922122     0.577905    Biso  1.000000  Au
   Au         1.0     0.110955     0.204177     0.578236    Biso  1.000000  Au
   Au         1.0     0.108957     0.992297     0.577938    Biso  1.000000  Au
   Au         1.0     0.108936     0.968903     0.577932    Biso  1.000000  Au
   Au         1.0     0.132286     0.968946     0.577919    Biso  1.000000  Au
   Au         1.0     0.124195     0.217418     0.549634    Biso  1.000000  Au
   Au         1.0     0.180867     0.134260     0.578158    Biso  1.000000  Au
   Au         1.0     0.992469     0.851785     0.577912    Biso  1.000000  Au
   Au         1.0     0.124822     0.241373     0.553672    Biso  1.000000  Au
   Au         1.0     0.109095     0.851751     0.577944    Biso  1.000000  Au
   Au         1.0     0.683359     0.321499     0.577130    Biso  1.000000  Au
   Au         1.0     0.155818     0.828251     0.577993    Biso  1.000000  Au
   Au         1.0     0.480492     0.965966     0.581876    Biso  1.000000  Au
   Au         1.0     0.156214     0.086291     0.578687    Biso  1.000000  Au
   Au         1.0     0.968840     0.038910     0.577972    Biso  1.000000  Au
   Au         1.0     0.195664     0.195664     0.551521    Biso  1.000000  Au
   Au         1.0     0.156885     0.133584     0.580331    Biso  1.000000  Au
   Au         1.0     0.179332     0.039452     0.578356    Biso  1.000000  Au
   Au         1.0     0.992205     0.992205     0.577977    Biso  1.000000  Au
   Au         1.0     0.105303     0.315279     0.577807    Biso  1.000000  Au
   Au         1.0     0.317526     0.458298     0.577816    Biso  1.000000  Au
   Au         1.0     0.178975     0.945641     0.577892    Biso  1.000000  Au
   Au         1.0     0.106366     0.339760     0.581759    Biso  1.000000  Au
   Au         1.0     0.154099     0.434648     0.577680    Biso  1.000000  Au
   Au         1.0     0.171437     0.194746     0.553786    Biso  1.000000  Au
   Au         1.0     0.149036     0.242291     0.551416    Biso  1.000000  Au
   Au         1.0     0.106839     0.363648     0.580140    Biso  1.000000  Au
   Au         1.0     0.154088     0.411124     0.577682    Biso  1.000000  Au
   Au         1.0     0.317260     0.505483     0.578340    Biso  1.000000  Au
   Au         1.0     0.976082     0.604295     0.550040    Biso  1.000000  Au
   Au         1.0     0.326044     0.604480     0.550036    Biso  1.000000  Au
   Au         1.0     0.315993     0.577946     0.578658    Biso  1.000000  Au
   Au         1.0     0.900199     0.390100     0.580710    Biso  1.000000  Au
   Au         1.0     0.107158     0.505378     0.578243    Biso  1.000000  Au
   Au         1.0     0.107208     0.410908     0.578021    Biso  1.000000  Au
   Au         1.0     0.153793     0.340543     0.578774    Biso  1.000000  Au
   Au         1.0     0.153945     0.364091     0.578053    Biso  1.000000  Au
   Au         1.0     0.204177     0.110955     0.578236    Biso  1.000000  Au
   Au         1.0     0.107274     0.434483     0.577748    Biso  1.000000  Au
   Au         1.0     0.179948     0.733314     0.580401    Biso  1.000000  Au
   Au         1.0     0.504157     0.942444     0.582271    Biso  1.000000  Au
   Au         1.0     0.527980     0.918841     0.582884    Biso  1.000000  Au
   Au         1.0     0.130524     0.505420     0.578269    Biso  1.000000  Au
   Au         1.0     0.157562     0.157562     0.578123    Biso  1.000000  Au
   Au         1.0     0.553208     0.059941     0.580318    Biso  1.000000  Au
   Au         1.0     0.922080     0.085615     0.577939    Biso  1.000000  Au
   Au         1.0     0.109024     0.875227     0.577923    Biso  1.000000  Au
   Au         1.0     0.528705     0.504696     0.579712    Biso  1.000000  Au
   Au         1.0     0.181639     0.683312     0.577188    Biso  1.000000  Au
   Au         1.0     0.177399     0.364215     0.577787    Biso  1.000000  Au
   Au         1.0     0.015561     0.015561     0.577979    Biso  1.000000  Au
   Au         1.0     0.202647     0.016125     0.578344    Biso  1.000000  Au
   Au         1.0     0.894306     0.526938     0.579247    Biso  1.000000  Au
   Au         1.0     0.155645     0.969003     0.577916    Biso  1.000000  Au
   Au         1.0     0.133179     0.133179     0.579268    Biso  1.000000  Au
   Au         1.0     0.132319     0.992352     0.577936    Biso  1.000000  Au
   Au         1.0     0.133341     0.733308     0.580325    Biso  1.000000  Au
   Au         1.0     0.125721     0.265609     0.551379    Biso  1.000000  Au
   Au         1.0     0.941587     0.479354     0.578256    Biso  1.000000  Au
   Au         1.0     0.988483     0.432267     0.577756    Biso  1.000000  Au
   Au         1.0     0.129712     0.316399     0.581804    Biso  1.000000  Au
   Au         1.0     0.178994     0.875289     0.577872    Biso  1.000000  Au
   Au         1.0     0.132504     0.828240     0.578001    Biso  1.000000  Au
   Au         1.0     0.179190     0.015972     0.578148    Biso  1.000000  Au
   Au         1.0     0.132792     0.781021     0.578467    Biso  1.000000  Au
   Au         1.0     0.721314     0.603970     0.549648    Biso  1.000000  Au
   Au         1.0     0.651871     0.604506     0.551412    Biso  1.000000  Au
   Au         1.0     0.605252     0.605252     0.552950    Biso  1.000000  Au
   Au         1.0     0.674424     0.674425     0.554027    Biso  1.000000  Au
   Au         1.0     0.628822     0.604536     0.553731    Biso  1.000000  Au
   Au         1.0     0.812969     0.604379     0.550189    Biso  1.000000  Au
   Au         1.0     0.767800     0.603511     0.550700    Biso  1.000000  Au
   Au         1.0     0.790432     0.604096     0.550083    Biso  1.000000  Au
   Au         1.0     0.674437     0.697721     0.553626    Biso  1.000000  Au
   Au         1.0     0.697828     0.697829     0.549434    Biso  1.000000  Au
   Au         1.0     0.697721     0.674438     0.553633    Biso  1.000000  Au
   B          1.0     0.843914     0.008073     0.517837    Biso  1.000000  B
   B          1.0     0.821659     0.452281     0.519885    Biso  1.000000  B
   B          1.0     0.749172     0.195335     0.519855    Biso  1.000000  B
   B          1.0     0.101159     0.937693     0.517708    Biso  1.000000  B
   B          1.0     0.405477     0.868711     0.520671    Biso  1.000000  B
   B          1.0     0.078795     0.749168     0.519833    Biso  1.000000  B
   B          1.0     0.749190     0.241959     0.519786    Biso  1.000000  B
   B          1.0     0.311511     0.796919     0.518366    Biso  1.000000  B
   B          1.0     0.124637     0.031355     0.517861    Biso  1.000000  B
   B          1.0     0.405102     0.821119     0.519140    Biso  1.000000  B
   B          1.0     0.749385     0.891983     0.520091    Biso  1.000000  B
   B          1.0     0.749162     0.102107     0.519798    Biso  1.000000  B
   B          1.0     0.749168     0.078795     0.519833    Biso  1.000000  B
   B          1.0     0.773009     0.148454     0.518803    Biso  1.000000  B
   B          1.0     0.800357     0.675139     0.520426    Biso  1.000000  B
   B          1.0     0.800317     0.524348     0.522654    Biso  1.000000  B
   B          1.0     0.749175     0.055478     0.519850    Biso  1.000000  B
   B          1.0     0.798722     0.701527     0.522502    Biso  1.000000  B
   B          1.0     0.773543     0.821229     0.519339    Biso  1.000000  B
   B          1.0     0.749185     0.032157     0.519829    Biso  1.000000  B
   B          1.0     0.773014     0.171762     0.518815    Biso  1.000000  B
   B          1.0     0.820508     0.914751     0.517983    Biso  1.000000  B
   B          1.0     0.750555     0.522619     0.519274    Biso  1.000000  B
   B          1.0     0.796731     0.055003     0.518270    Biso  1.000000  B
   B          1.0     0.334770     0.844345     0.518287    Biso  1.000000  B
   B          1.0     0.749895     0.475667     0.518562    Biso  1.000000  B
   B          1.0     0.751130     0.546219     0.520871    Biso  1.000000  B
   B          1.0     0.008559     0.773044     0.518800    Biso  1.000000  B
   B          1.0     0.725261     0.939135     0.521594    Biso  1.000000  B
   B          1.0     0.820604     0.311412     0.518129    Biso  1.000000  B
   B          1.0     0.797413     0.797413     0.519052    Biso  1.000000  B
   B          1.0     0.749564     0.845041     0.520288    Biso  1.000000  B
   B          1.0     0.823885     0.500965     0.522831    Biso  1.000000  B
   B          1.0     0.985661     0.288758     0.519937    Biso  1.000000  B
   B          1.0     0.773077     0.265019     0.518785    Biso  1.000000  B
   B          1.0     0.798478     0.499358     0.520427    Biso  1.000000  B
   B          1.0     0.796866     0.288169     0.518298    Biso  1.000000  B
   B          1.0     0.797133     0.844574     0.518660    Biso  1.000000  B
   B          1.0     0.381640     0.797183     0.518904    Biso  1.000000  B
   B          1.0     0.406111     0.700998     0.524082    Biso  1.000000  B
   B          1.0     0.796725     0.078320     0.518268    Biso  1.000000  B
   B          1.0     0.725534     0.845383     0.521875    Biso  1.000000  B
   B          1.0     0.797033     0.868059     0.518470    Biso  1.000000  B
   B          1.0     0.775066     0.701687     0.522714    Biso  1.000000  B
   B          1.0     0.773149     0.311677     0.518867    Biso  1.000000  B
   B          1.0     0.962703     0.335779     0.521599    Biso  1.000000  B
   B          1.0     0.407518     0.674748     0.520718    Biso  1.000000  B
   B          1.0     0.382279     0.725318     0.522017    Biso  1.000000  B
   B          1.0     0.820482     0.264714     0.517996    Biso  1.000000  B
   B          1.0     0.358751     0.915568     0.520385    Biso  1.000000  B
   B          1.0     0.382744     0.700967     0.523898    Biso  1.000000  B
   B          1.0     0.726300     0.750734     0.520453    Biso  1.000000  B
   B          1.0     0.845610     0.452600     0.521762    Biso  1.000000  B
   B          1.0     0.796792     0.241511     0.518268    Biso  1.000000  B
   B          1.0     0.962003     0.288465     0.519052    Biso  1.000000  B
   B          1.0     0.985111     0.241600     0.518543    Biso  1.000000  B
   B          1.0     0.773352     0.381753     0.519316    Biso  1.000000  B
   B          1.0     0.077818     0.984453     0.517715    Biso  1.000000  B
   B          1.0     0.081068     0.244230     0.523011    Biso  1.000000  B
   B          1.0     0.312726     0.700923     0.523233    Biso  1.000000  B
   B          1.0     0.796723     0.124944     0.518269    Biso  1.000000  B
   B          1.0     0.961578     0.241441     0.518210    Biso  1.000000  B
   B          1.0     0.820407     0.218055     0.517985    Biso  1.000000  B
   B          1.0     0.820393     0.984855     0.517982    Biso  1.000000  B
   B          1.0     0.288596     0.749227     0.519750    Biso  1.000000  B
   B          1.0     0.773757     0.452088     0.518563    Biso  1.000000  B
   B          1.0     0.104352     0.674759     0.519901    Biso  1.000000  B
   B          1.0     0.984469     0.937682     0.517710    Biso  1.000000  B
   B          1.0     0.984599     0.147892     0.517773    Biso  1.000000  B
   B          1.0     0.077825     0.937674     0.517713    Biso  1.000000  B
   B          1.0     0.749347     0.358602     0.520119    Biso  1.000000  B
   B          1.0     0.751257     0.701977     0.522656    Biso  1.000000  B
   B          1.0     0.126250     0.700885     0.523341    Biso  1.000000  B
   B          1.0     0.726654     0.546259     0.520487    Biso  1.000000  B
   B          1.0     0.796727     0.148254     0.518272    Biso  1.000000  B
   B          1.0     0.264770     0.938212     0.518213    Biso  1.000000  B
   B          1.0     0.774352     0.499136     0.518616    Biso  1.000000  B
   B          1.0     0.821229     0.773543     0.519339    Biso  1.000000  B
   B          1.0     0.984682     0.171275     0.517852    Biso  1.000000  B
   B          1.0     0.820351     0.148106     0.517991    Biso  1.000000  B
   B          1.0     0.311371     0.844233     0.518059    Biso  1.000000  B
   B          1.0     0.961246     0.171219     0.517766    Biso  1.000000  B
   B          1.0     0.725690     0.475891     0.520450    Biso  1.000000  B
   B          1.0     0.007909     0.890852     0.517729    Biso  1.000000  B
   B          1.0     0.725877     0.499325     0.519917    Biso  1.000000  B
   B          1.0     0.125766     0.725154     0.521490    Biso  1.000000  B
   B          1.0     0.961180     0.147854     0.517726    Biso  1.000000  B
   B          1.0     0.725450     0.429046     0.521915    Biso  1.000000  B
   B          1.0     0.961438     0.218005     0.517988    Biso  1.000000  B
   B          1.0     0.726484     0.571181     0.519790    Biso  1.000000  B
   B          1.0     0.265143     0.985351     0.519043    Biso  1.000000  B
   B          1.0     0.264641     0.844077     0.517860    Biso  1.000000  B
   B          1.0     0.725318     0.382279     0.522017    Biso  1.000000  B
   B          1.0     0.008073     0.843914     0.517837    Biso  1.000000  B
   B          1.0     0.961131     0.124500     0.517712    Biso  1.000000  B
   B          1.0     0.428868     0.845214     0.520484    Biso  1.000000  B
   B          1.0     0.725275     0.358924     0.521824    Biso  1.000000  B
   B          1.0     0.264714     0.820482     0.517996    Biso  1.000000  B
   B          1.0     0.428568     0.797488     0.518948    Biso  1.000000  B
   B          1.0     0.725242     0.335584     0.521616    Biso  1.000000  B
   B          1.0     0.428603     0.773590     0.519119    Biso  1.000000  B
   B          1.0     0.124793     0.820343     0.517992    Biso  1.000000  B
   B          1.0     0.845214     0.428868     0.520484    Biso  1.000000  B
   B          1.0     0.007816     0.937668     0.517715    Biso  1.000000  B
   B          1.0     0.725194     0.288935     0.521387    Biso  1.000000  B
   B          1.0     0.844907     0.405233     0.519655    Biso  1.000000  B
   B          1.0     0.725303     0.915750     0.521797    Biso  1.000000  B
   B          1.0     0.725181     0.265619     0.521432    Biso  1.000000  B
   B          1.0     0.725172     0.242305     0.521536    Biso  1.000000  B
   B          1.0     0.725166     0.218992     0.521615    Biso  1.000000  B
   B          1.0     0.725161     0.195681     0.521616    Biso  1.000000  B
   B          1.0     0.961046     0.031134     0.517718    Biso  1.000000  B
   B          1.0     0.078415     0.148347     0.518555    Biso  1.000000  B
   B          1.0     0.749159     0.125415     0.519782    Biso  1.000000  B
   B          1.0     0.749165     0.172027     0.519836    Biso  1.000000  B
   B          1.0     0.267505     0.674765     0.519856    Biso  1.000000  B
   B          1.0     0.749179     0.218646     0.519836    Biso  1.000000  B
   B          1.0     0.725154     0.125766     0.521490    Biso  1.000000  B
   B          1.0     0.844077     0.264641     0.517860    Biso  1.000000  B
   B          1.0     0.725157     0.102458     0.521550    Biso  1.000000  B
   B          1.0     0.749227     0.288596     0.519750    Biso  1.000000  B
   B          1.0     0.937682     0.984469     0.517710    Biso  1.000000  B
   B          1.0     0.844023     0.241297     0.517834    Biso  1.000000  B
   B          1.0     0.749258     0.311921     0.519822    Biso  1.000000  B
   B          1.0     0.749298     0.335255     0.519951    Biso  1.000000  B
   B          1.0     0.845869     0.701220     0.523666    Biso  1.000000  B
   B          1.0     0.725169     0.055828     0.521608    Biso  1.000000  B
   B          1.0     0.078237     0.124862     0.518213    Biso  1.000000  B
   B          1.0     0.749723     0.452205     0.519370    Biso  1.000000  B
   B          1.0     0.452205     0.749723     0.519370    Biso  1.000000  B
   B          1.0     0.725187     0.009180     0.521421    Biso  1.000000  B
   B          1.0     0.452088     0.773757     0.518563    Biso  1.000000  B
   B          1.0     0.405079     0.797319     0.519027    Biso  1.000000  B
   B          1.0     0.124524     0.984536     0.517734    Biso  1.000000  B
   B          1.0     0.452113     0.797716     0.518771    Biso  1.000000  B
   B          1.0     0.752257     0.571602     0.521529    Biso  1.000000  B
   B          1.0     0.700944     0.962987     0.523380    Biso  1.000000  B
   B          1.0     0.937783     0.914348     0.517696    Biso  1.000000  B
   B          1.0     0.843895     0.124681     0.517844    Biso  1.000000  B
   B          1.0     0.700963     0.939627     0.523625    Biso  1.000000  B
   B          1.0     0.078102     0.101418     0.517998    Biso  1.000000  B
   B          1.0     0.125581     0.148885     0.520031    Biso  1.000000  B
   B          1.0     0.700993     0.916243     0.523878    Biso  1.000000  B
   B          1.0     0.843888     0.101365     0.517846    Biso  1.000000  B
   B          1.0     0.125273     0.125273     0.519075    Biso  1.000000  B
   B          1.0     0.148047     0.031460     0.517996    Biso  1.000000  B
   B          1.0     0.125038     0.101728     0.518543    Biso  1.000000  B
   B          1.0     0.961663     0.796807     0.518259    Biso  1.000000  B
   B          1.0     0.701113     0.869374     0.524033    Biso  1.000000  B
   B          1.0     0.844778     0.773417     0.519283    Biso  1.000000  B
   B          1.0     0.749842     0.797857     0.519371    Biso  1.000000  B
   B          1.0     0.843891     0.054729     0.517845    Biso  1.000000  B
   B          1.0     0.701220     0.845869     0.523666    Biso  1.000000  B
   B          1.0     0.843899     0.031404     0.517841    Biso  1.000000  B
   B          1.0     0.701362     0.822316     0.523009    Biso  1.000000  B
   B          1.0     0.844574     0.797133     0.518660    Biso  1.000000  B
   B          1.0     0.031172     0.054506     0.517727    Biso  1.000000  B
   B          1.0     0.749325     0.915394     0.519929    Biso  1.000000  B
   B          1.0     0.148347     0.078415     0.518555    Biso  1.000000  B
   B          1.0     0.124569     0.007941     0.517779    Biso  1.000000  B
   B          1.0     0.287986     0.867719     0.517928    Biso  1.000000  B
   B          1.0     0.749242     0.962145     0.519736    Biso  1.000000  B
   B          1.0     0.701687     0.775066     0.522715    Biso  1.000000  B
   B          1.0     0.938137     0.820459     0.517975    Biso  1.000000  B
   B          1.0     0.288108     0.914827     0.518238    Biso  1.000000  B
   B          1.0     0.773029     0.031887     0.518812    Biso  1.000000  B
   B          1.0     0.701977     0.751257     0.522657    Biso  1.000000  B
   B          1.0     0.820422     0.961504     0.517978    Biso  1.000000  B
   B          1.0     0.773011     0.078524     0.518801    Biso  1.000000  B
   B          1.0     0.702024     0.726422     0.520474    Biso  1.000000  B
   B          1.0     0.101181     0.914279     0.517714    Biso  1.000000  B
   B          1.0     0.148885     0.125581     0.520031    Biso  1.000000  B
   B          1.0     0.382106     0.892158     0.520582    Biso  1.000000  B
   B          1.0     0.773036     0.218384     0.518807    Biso  1.000000  B
   B          1.0     0.820569     0.891341     0.518018    Biso  1.000000  B
   B          1.0     0.773109     0.288344     0.518806    Biso  1.000000  B
   B          1.0     0.820648     0.867898     0.518105    Biso  1.000000  B
   B          1.0     0.031275     0.101247     0.517784    Biso  1.000000  B
   B          1.0     0.844188     0.867772     0.517904    Biso  1.000000  B
   B          1.0     0.773201     0.335020     0.518981    Biso  1.000000  B
   B          1.0     0.101633     0.796722     0.518267    Biso  1.000000  B
   B          1.0     0.773459     0.405159     0.519366    Biso  1.000000  B
   B          1.0     0.939135     0.725261     0.521594    Biso  1.000000  B
   B          1.0     0.773590     0.428603     0.519119    Biso  1.000000  B
   B          1.0     0.102107     0.749162     0.519798    Biso  1.000000  B
   B          1.0     0.077872     0.031215     0.517745    Biso  1.000000  B
   B          1.0     0.701771     0.546733     0.522932    Biso  1.000000  B
   B          1.0     0.102458     0.725157     0.521550    Biso  1.000000  B
   B          1.0     0.701583     0.523146     0.522560    Biso  1.000000  B
   B          1.0     0.701392     0.499704     0.522504    Biso  1.000000  B
   B          1.0     0.844049     0.914627     0.517823    Biso  1.000000  B
   B          1.0     0.701234     0.476300     0.523058    Biso  1.000000  B
   B          1.0     0.776733     0.675014     0.521500    Biso  1.000000  B
   B          1.0     0.844000     0.938014     0.517821    Biso  1.000000  B
   B          1.0     0.031460     0.148047     0.517996    Biso  1.000000  B
   B          1.0     0.774150     0.750036     0.518687    Biso  1.000000  B
   B          1.0     0.773884     0.773884     0.518724    Biso  1.000000  B
   B          1.0     0.700998     0.406111     0.524082    Biso  1.000000  B
   B          1.0     0.773417     0.844778     0.519283    Biso  1.000000  B
   B          1.0     0.843963     0.961381     0.517825    Biso  1.000000  B
   B          1.0     0.700947     0.359390     0.523640    Biso  1.000000  B
   B          1.0     0.773177     0.915121     0.518849    Biso  1.000000  B
   B          1.0     0.700934     0.336051     0.523393    Biso  1.000000  B
   B          1.0     0.358202     0.844488     0.518625    Biso  1.000000  B
   B          1.0     0.358184     0.820803     0.518548    Biso  1.000000  B
   B          1.0     0.796742     0.031681     0.518271    Biso  1.000000  B
   B          1.0     0.700912     0.289410     0.523216    Biso  1.000000  B
   B          1.0     0.358602     0.749347     0.520119    Biso  1.000000  B
   B          1.0     0.475891     0.725690     0.520450    Biso  1.000000  B
   B          1.0     0.796722     0.101633     0.518267    Biso  1.000000  B
   B          1.0     0.475667     0.749895     0.518562    Biso  1.000000  B
   B          1.0     0.008687     0.241824     0.519084    Biso  1.000000  B
   B          1.0     0.079629     0.700886     0.523495    Biso  1.000000  B
   B          1.0     0.475604     0.773994     0.518122    Biso  1.000000  B
   B          1.0     0.796749     0.194877     0.518274    Biso  1.000000  B
   B          1.0     0.700885     0.219474     0.523499    Biso  1.000000  B
   B          1.0     0.867390     0.031313     0.517768    Biso  1.000000  B
   B          1.0     0.796825     0.264837     0.518272    Biso  1.000000  B
   B          1.0     0.054475     0.961052     0.517716    Biso  1.000000  B
   B          1.0     0.267544     0.057748     0.522941    Biso  1.000000  B
   B          1.0     0.008268     0.194801     0.518217    Biso  1.000000  B
   B          1.0     0.032015     0.218509     0.519133    Biso  1.000000  B
   B          1.0     0.700886     0.149552     0.523293    Biso  1.000000  B
   B          1.0     0.797183     0.381640     0.518904    Biso  1.000000  B
   B          1.0     0.867383     0.054639     0.517771    Biso  1.000000  B
   B          1.0     0.797488     0.428568     0.518948    Biso  1.000000  B
   B          1.0     0.265441     0.008994     0.519980    Biso  1.000000  B
   B          1.0     0.798042     0.475705     0.519046    Biso  1.000000  B
   B          1.0     0.700886     0.079629     0.523495    Biso  1.000000  B
   B          1.0     0.867382     0.077961     0.517771    Biso  1.000000  B
   B          1.0     0.054492     0.937664     0.517716    Biso  1.000000  B
   B          1.0     0.102659     0.195879     0.521669    Biso  1.000000  B
   B          1.0     0.820942     0.381617     0.518850    Biso  1.000000  B
   B          1.0     0.700903     0.032985     0.523313    Biso  1.000000  B
   B          1.0     0.312080     0.962315     0.520006    Biso  1.000000  B
   B          1.0     0.101965     0.148580     0.519093    Biso  1.000000  B
   B          1.0     0.700916     0.009659     0.523207    Biso  1.000000  B
   B          1.0     0.867386     0.101281     0.517769    Biso  1.000000  B
   B          1.0     0.335410     0.938952     0.520173    Biso  1.000000  B
   B          1.0     0.674776     0.987750     0.519883    Biso  1.000000  B
   B          1.0     0.334818     0.867974     0.518431    Biso  1.000000  B
   B          1.0     0.797857     0.749842     0.519371    Biso  1.000000  B
   B          1.0     0.797604     0.773695     0.519133    Biso  1.000000  B
   B          1.0     0.867396     0.124600     0.517765    Biso  1.000000  B
   B          1.0     0.101418     0.078102     0.517998    Biso  1.000000  B
   B          1.0     0.820535     0.288057     0.518036    Biso  1.000000  B
   B          1.0     0.241244     0.891076     0.517775    Biso  1.000000  B
   B          1.0     0.101319     0.054680     0.517864    Biso  1.000000  B
   B          1.0     0.674764     0.917701     0.520743    Biso  1.000000  B
   B          1.0     0.796954     0.891502     0.518346    Biso  1.000000  B
   B          1.0     0.674789     0.894303     0.520982    Biso  1.000000  B
   B          1.0     0.796893     0.914911     0.518283    Biso  1.000000  B
   B          1.0     0.796807     0.961663     0.518259    Biso  1.000000  B
   B          1.0     0.796779     0.985013     0.518264    Biso  1.000000  B
   B          1.0     0.241297     0.844023     0.517834    Biso  1.000000  B
   B          1.0     0.941066     0.384194     0.523356    Biso  1.000000  B
   B          1.0     0.820356     0.031524     0.517988    Biso  1.000000  B
   B          1.0     0.077814     0.961068     0.517712    Biso  1.000000  B
   B          1.0     0.675034     0.823906     0.520435    Biso  1.000000  B
   B          1.0     0.820340     0.101480     0.517992    Biso  1.000000  B
   B          1.0     0.820343     0.124793     0.517992    Biso  1.000000  B
   B          1.0     0.241511     0.796792     0.518268    Biso  1.000000  B
   B          1.0     0.820364     0.171419     0.517990    Biso  1.000000  B
   B          1.0     0.675014     0.776733     0.521501    Biso  1.000000  B
   B          1.0     0.675139     0.800357     0.520426    Biso  1.000000  B
   B          1.0     0.938952     0.335409     0.520173    Biso  1.000000  B
   B          1.0     0.675556     0.751870     0.521289    Biso  1.000000  B
   B          1.0     0.867468     0.194572     0.517750    Biso  1.000000  B
   B          1.0     0.867436     0.171244     0.517754    Biso  1.000000  B
   B          1.0     0.674844     0.870871     0.521037    Biso  1.000000  B
   B          1.0     0.241959     0.749190     0.519786    Biso  1.000000  B
   B          1.0     0.867412     0.147920     0.517760    Biso  1.000000  B
   B          1.0     0.867510     0.217907     0.517752    Biso  1.000000  B
   B          1.0     0.054639     0.867383     0.517771    Biso  1.000000  B
   B          1.0     0.054524     0.914261     0.517721    Biso  1.000000  B
   B          1.0     0.938396     0.288251     0.518559    Biso  1.000000  B
   B          1.0     0.674766     0.964418     0.520124    Biso  1.000000  B
   B          1.0     0.867563     0.241252     0.517770    Biso  1.000000  B
   B          1.0     0.244193     0.674758     0.519928    Biso  1.000000  B
   B          1.0     0.700892     0.056309     0.523443    Biso  1.000000  B
   B          1.0     0.150956     0.674777     0.519711    Biso  1.000000  B
   B          1.0     0.867632     0.264610     0.517821    Biso  1.000000  B
   B          1.0     0.675625     0.572570     0.521080    Biso  1.000000  B
   B          1.0     0.149552     0.700886     0.523293    Biso  1.000000  B
   B          1.0     0.675183     0.548037     0.520517    Biso  1.000000  B
   B          1.0     0.937962     0.217931     0.517842    Biso  1.000000  B
   B          1.0     0.675023     0.524490     0.520328    Biso  1.000000  B
   B          1.0     0.499325     0.725877     0.519916    Biso  1.000000  B
   B          1.0     0.867719     0.287986     0.517928    Biso  1.000000  B
   B          1.0     0.674867     0.501092     0.520529    Biso  1.000000  B
   B          1.0     0.499141     0.750148     0.518339    Biso  1.000000  B
   B          1.0     0.937877     0.194551     0.517760    Biso  1.000000  B
   B          1.0     0.674814     0.477684     0.520854    Biso  1.000000  B
   B          1.0     0.700890     0.242787     0.523448    Biso  1.000000  B
   B          1.0     0.867403     0.007980     0.517762    Biso  1.000000  B
   B          1.0     0.148721     0.749161     0.519800    Biso  1.000000  B
   B          1.0     0.674776     0.454287     0.521041    Biso  1.000000  B
   B          1.0     0.054847     0.820346     0.517990    Biso  1.000000  B
   B          1.0     0.054471     0.984430     0.517717    Biso  1.000000  B
   B          1.0     0.843935     0.984733     0.517831    Biso  1.000000  B
   B          1.0     0.148454     0.773009     0.518803    Biso  1.000000  B
   B          1.0     0.674748     0.407518     0.520718    Biso  1.000000  B
   B          1.0     0.031597     0.171486     0.518218    Biso  1.000000  B
   B          1.0     0.674753     0.384151     0.520409    Biso  1.000000  B
   B          1.0     0.867974     0.334818     0.518431    Biso  1.000000  B
   B          1.0     0.148254     0.796727     0.518272    Biso  1.000000  B
   B          1.0     0.674765     0.360796     0.520105    Biso  1.000000  B
   B          1.0     0.701049     0.429495     0.524067    Biso  1.000000  B
   B          1.0     0.077837     0.007834     0.517724    Biso  1.000000  B
   B          1.0     0.868159     0.358298     0.518902    Biso  1.000000  B
   B          1.0     0.148106     0.820351     0.517991    Biso  1.000000  B
   B          1.0     0.674781     0.314130     0.519748    Biso  1.000000  B
   B          1.0     0.941071     0.674759     0.520432    Biso  1.000000  B
   B          1.0     0.674776     0.290815     0.519761    Biso  1.000000  B
   B          1.0     0.937693     0.101159     0.517708    Biso  1.000000  B
   B          1.0     0.031355     0.124637     0.517861    Biso  1.000000  B
   B          1.0     0.147997     0.843906     0.517840    Biso  1.000000  B
   B          1.0     0.674765     0.267505     0.519855    Biso  1.000000  B
   B          1.0     0.868400     0.381845     0.519604    Biso  1.000000  B
   B          1.0     0.937674     0.077825     0.517713    Biso  1.000000  B
   B          1.0     0.844110     0.891215     0.517844    Biso  1.000000  B
   B          1.0     0.147920     0.867412     0.517760    Biso  1.000000  B
   B          1.0     0.150993     0.174298     0.522850    Biso  1.000000  B
   B          1.0     0.868711     0.405476     0.520671    Biso  1.000000  B
   B          1.0     0.674769     0.197565     0.519794    Biso  1.000000  B
   B          1.0     0.055209     0.773018     0.518812    Biso  1.000000  B
   B          1.0     0.938505     0.773129     0.518792    Biso  1.000000  B
   B          1.0     0.077926     0.054602     0.517787    Biso  1.000000  B
   B          1.0     0.674777     0.174258     0.519711    Biso  1.000000  B
   B          1.0     0.937662     0.031156     0.517717    Biso  1.000000  B
   B          1.0     0.674777     0.150956     0.519711    Biso  1.000000  B
   B          1.0     0.031215     0.077872     0.517745    Biso  1.000000  B
   B          1.0     0.869104     0.429213     0.522165    Biso  1.000000  B
   B          1.0     0.844414     0.820748     0.518270    Biso  1.000000  B
   B          1.0     0.674768     0.127656     0.519796    Biso  1.000000  B
   B          1.0     0.674759     0.104352     0.519901    Biso  1.000000  B
   B          1.0     0.078001     0.078001     0.517865    Biso  1.000000  B
   B          1.0     0.147838     0.937759     0.517705    Biso  1.000000  B
   B          1.0     0.674757     0.081038     0.519933    Biso  1.000000  B
   B          1.0     0.055478     0.749175     0.519850    Biso  1.000000  B
   B          1.0     0.701039     0.892829     0.524057    Biso  1.000000  B
   B          1.0     0.674774     0.034396     0.519770    Biso  1.000000  B
   B          1.0     0.937842     0.890933     0.517707    Biso  1.000000  B
   B          1.0     0.674780     0.011073     0.519761    Biso  1.000000  B
   B          1.0     0.914313     0.961154     0.517703    Biso  1.000000  B
   B          1.0     0.147955     0.008023     0.517856    Biso  1.000000  B
   B          1.0     0.147892     0.984599     0.517773    Biso  1.000000  B
   B          1.0     0.452281     0.821659     0.519885    Biso  1.000000  B
   B          1.0     0.845383     0.725534     0.521875    Biso  1.000000  B
   B          1.0     0.055828     0.725169     0.521608    Biso  1.000000  B
   B          1.0     0.171363     0.008129     0.517994    Biso  1.000000  B
   B          1.0     0.725177     0.032506     0.521527    Biso  1.000000  B
   B          1.0     0.124500     0.961131     0.517712    Biso  1.000000  B
   B          1.0     0.914394     0.914394     0.517695    Biso  1.000000  B
   B          1.0     0.124496     0.937721     0.517704    Biso  1.000000  B
   B          1.0     0.171486     0.031597     0.518218    Biso  1.000000  B
   B          1.0     0.007777     0.984415     0.517719    Biso  1.000000  B
   B          1.0     0.914453     0.890980     0.517705    Biso  1.000000  B
   B          1.0     0.725153     0.149070     0.521490    Biso  1.000000  B
   B          1.0     0.171656     0.055099     0.518567    Biso  1.000000  B
   B          1.0     0.124544     0.890861     0.517726    Biso  1.000000  B
   B          1.0     0.056309     0.700892     0.523443    Biso  1.000000  B
   B          1.0     0.124600     0.867396     0.517765    Biso  1.000000  B
   B          1.0     0.914627     0.844049     0.517823    Biso  1.000000  B
   B          1.0     0.961068     0.077814     0.517712    Biso  1.000000  B
   B          1.0     0.265019     0.773077     0.518785    Biso  1.000000  B
   B          1.0     0.172190     0.102272     0.520094    Biso  1.000000  B
   B          1.0     0.078652     0.171887     0.519131    Biso  1.000000  B
   B          1.0     0.522802     0.726138     0.520187    Biso  1.000000  B
   B          1.0     0.961094     0.101155     0.517709    Biso  1.000000  B
   B          1.0     0.057718     0.674764     0.519863    Biso  1.000000  B
   B          1.0     0.244230     0.081067     0.523011    Biso  1.000000  B
   B          1.0     0.125146     0.773006     0.518792    Biso  1.000000  B
   B          1.0     0.078959     0.195498     0.520159    Biso  1.000000  B
   B          1.0     0.174298     0.150993     0.522850    Biso  1.000000  B
   B          1.0     0.125415     0.749159     0.519782    Biso  1.000000  B
   B          1.0     0.915121     0.773177     0.518849    Biso  1.000000  B
   B          1.0     0.726138     0.522801     0.520187    Biso  1.000000  B
   B          1.0     0.241824     0.008687     0.519084    Biso  1.000000  B
   B          1.0     0.007980     0.867403     0.517762    Biso  1.000000  B
   B          1.0     0.915750     0.725303     0.521797    Biso  1.000000  B
   B          1.0     0.218005     0.961438     0.517988    Biso  1.000000  B
   B          1.0     0.847389     0.477638     0.523386    Biso  1.000000  B
   B          1.0     0.726422     0.702025     0.520469    Biso  1.000000  B
   B          1.0     0.726726     0.726726     0.521262    Biso  1.000000  B
   B          1.0     0.217892     0.914489     0.517760    Biso  1.000000  B
   B          1.0     0.008195     0.820372     0.517986    Biso  1.000000  B
   B          1.0     0.428762     0.749593     0.520055    Biso  1.000000  B
   B          1.0     0.725663     0.821824     0.521272    Biso  1.000000  B
   B          1.0     0.964423     0.360844     0.523109    Biso  1.000000  B
   B          1.0     0.217907     0.867510     0.517752    Biso  1.000000  B
   B          1.0     0.725433     0.868885     0.522068    Biso  1.000000  B
   B          1.0     0.868885     0.725433     0.522068    Biso  1.000000  B
   B          1.0     0.844670     0.381684     0.519076    Biso  1.000000  B
   B          1.0     0.725228     0.962499     0.521435    Biso  1.000000  B
   B          1.0     0.218055     0.820407     0.517985    Biso  1.000000  B
   B          1.0     0.725203     0.985846     0.521372    Biso  1.000000  B
   B          1.0     0.749197     0.008830     0.519777    Biso  1.000000  B
   B          1.0     0.868536     0.749463     0.520248    Biso  1.000000  B
   B          1.0     0.034396     0.674774     0.519770    Biso  1.000000  B
   B          1.0     0.844345     0.334770     0.518287    Biso  1.000000  B
   B          1.0     0.868267     0.773317     0.519116    Biso  1.000000  B
   B          1.0     0.844233     0.311371     0.518059    Biso  1.000000  B
   B          1.0     0.749161     0.148721     0.519800    Biso  1.000000  B
   B          1.0     0.032985     0.700903     0.523313    Biso  1.000000  B
   B          1.0     0.844146     0.287997     0.517926    Biso  1.000000  B
   B          1.0     0.219474     0.700885     0.523499    Biso  1.000000  B
   B          1.0     0.867898     0.820648     0.518105    Biso  1.000000  B
   B          1.0     0.220878     0.674760     0.519898    Biso  1.000000  B
   B          1.0     0.843981     0.217963     0.517829    Biso  1.000000  B
   B          1.0     0.749410     0.381964     0.520281    Biso  1.000000  B
   B          1.0     0.867772     0.844188     0.517904    Biso  1.000000  B
   B          1.0     0.546733     0.701771     0.522932    Biso  1.000000  B
   B          1.0     0.749593     0.428762     0.520055    Biso  1.000000  B
   B          1.0     0.843948     0.194636     0.517832    Biso  1.000000  B
   B          1.0     0.867674     0.867674     0.517801    Biso  1.000000  B
   B          1.0     0.843924     0.171315     0.517836    Biso  1.000000  B
   B          1.0     0.547881     0.776635     0.522930    Biso  1.000000  B
   B          1.0     0.964418     0.674766     0.520124    Biso  1.000000  B
   B          1.0     0.405159     0.773459     0.519366    Biso  1.000000  B
   B          1.0     0.843906     0.147997     0.517840    Biso  1.000000  B
   B          1.0     0.127689     0.197606     0.522914    Biso  1.000000  B
   B          1.0     0.867596     0.891117     0.517755    Biso  1.000000  B
   B          1.0     0.031887     0.773029     0.518812    Biso  1.000000  B
   B          1.0     0.125966     0.172571     0.521576    Biso  1.000000  B
   B          1.0     0.867535     0.914530     0.517741    Biso  1.000000  B
   B          1.0     0.961871     0.773092     0.518774    Biso  1.000000  B
   B          1.0     0.031681     0.796742     0.518271    Biso  1.000000  B
   B          1.0     0.750734     0.726301     0.520453    Biso  1.000000  B
   B          1.0     0.867487     0.937917     0.517742    Biso  1.000000  B
   B          1.0     0.750036     0.774150     0.518687    Biso  1.000000  B
   B          1.0     0.915255     0.335130     0.519264    Biso  1.000000  B
   B          1.0     0.124862     0.078237     0.518213    Biso  1.000000  B
   B          1.0     0.124732     0.054783     0.517998    Biso  1.000000  B
   B          1.0     0.288057     0.820535     0.518036    Biso  1.000000  B
   B          1.0     0.867423     0.984639     0.517755    Biso  1.000000  B
   B          1.0     0.749215     0.985493     0.519732    Biso  1.000000  B
   B          1.0     0.101167     0.984488     0.517719    Biso  1.000000  B
   B          1.0     0.890852     0.007909     0.517729    Biso  1.000000  B
   B          1.0     0.174258     0.674777     0.519711    Biso  1.000000  B
   B          1.0     0.961111     0.937705     0.517704    Biso  1.000000  B
   B          1.0     0.773018     0.055209     0.518812    Biso  1.000000  B
   B          1.0     0.172855     0.700885     0.523342    Biso  1.000000  B
   B          1.0     0.288465     0.962003     0.519052    Biso  1.000000  B
   B          1.0     0.820459     0.938137     0.517975    Biso  1.000000  B
   B          1.0     0.890841     0.031243     0.517734    Biso  1.000000  B
   B          1.0     0.961059     0.984440     0.517714    Biso  1.000000  B
   B          1.0     0.031313     0.867390     0.517768    Biso  1.000000  B
   B          1.0     0.172375     0.725156     0.521552    Biso  1.000000  B
   B          1.0     0.101220     0.890846     0.517731    Biso  1.000000  B
   B          1.0     0.172027     0.749165     0.519836    Biso  1.000000  B
   B          1.0     0.773053     0.241699     0.518791    Biso  1.000000  B
   B          1.0     0.381618     0.820942     0.518851    Biso  1.000000  B
   B          1.0     0.101365     0.843888     0.517846    Biso  1.000000  B
   B          1.0     0.171762     0.773014     0.518815    Biso  1.000000  B
   B          1.0     0.890838     0.077897     0.517735    Biso  1.000000  B
   B          1.0     0.984453     0.077818     0.517715    Biso  1.000000  B
   B          1.0     0.773268     0.358377     0.519145    Biso  1.000000  B
   B          1.0     0.171564     0.796736     0.518274    Biso  1.000000  B
   B          1.0     0.820874     0.820874     0.518528    Biso  1.000000  B
   B          1.0     0.171419     0.820364     0.517990    Biso  1.000000  B
   B          1.0     0.914300     0.124510     0.517708    Biso  1.000000  B
   B          1.0     0.821031     0.797259     0.518881    Biso  1.000000  B
   B          1.0     0.890861     0.124544     0.517726    Biso  1.000000  B
   B          1.0     0.171315     0.843924     0.517836    Biso  1.000000  B
   B          1.0     0.774826     0.522739     0.520439    Biso  1.000000  B
   B          1.0     0.572571     0.675625     0.521080    Biso  1.000000  B
   B          1.0     0.102943     0.700884     0.523441    Biso  1.000000  B
   B          1.0     0.171244     0.867436     0.517754    Biso  1.000000  B
   B          1.0     0.571602     0.752257     0.521529    Biso  1.000000  B
   B          1.0     0.171201     0.890914     0.517714    Biso  1.000000  B
   B          1.0     0.219192     0.079344     0.521720    Biso  1.000000  B
   B          1.0     0.890914     0.171200     0.517714    Biso  1.000000  B
   B          1.0     0.171182     0.914369     0.517704    Biso  1.000000  B
   B          1.0     0.774532     0.726016     0.519993    Biso  1.000000  B
   B          1.0     0.914263     0.031192     0.517720    Biso  1.000000  B
   B          1.0     0.171188     0.937811     0.517720    Biso  1.000000  B
   B          1.0     0.823906     0.675034     0.520435    Biso  1.000000  B
   B          1.0     0.773695     0.797604     0.519133    Biso  1.000000  B
   B          1.0     0.218282     0.008449     0.518559    Biso  1.000000  B
   B          1.0     0.987765     0.337505     0.522919    Biso  1.000000  B
   B          1.0     0.171219     0.961246     0.517766    Biso  1.000000  B
   B          1.0     0.891008     0.217884     0.517731    Biso  1.000000  B
   B          1.0     0.194681     0.984790     0.517991    Biso  1.000000  B
   B          1.0     0.773238     0.891710     0.518957    Biso  1.000000  B
   B          1.0     0.171275     0.984682     0.517852    Biso  1.000000  B
   B          1.0     0.891076     0.241244     0.517775    Biso  1.000000  B
   B          1.0     0.773129     0.938505     0.518792    Biso  1.000000  B
   B          1.0     0.194551     0.937877     0.517760    Biso  1.000000  B
   B          1.0     0.773064     0.985221     0.518782    Biso  1.000000  B
   B          1.0     0.890933     0.937842     0.517707    Biso  1.000000  B
   B          1.0     0.081038     0.674757     0.519933    Biso  1.000000  B
   B          1.0     0.194531     0.914422     0.517719    Biso  1.000000  B
   B          1.0     0.008994     0.265441     0.519980    Biso  1.000000  B
   B          1.0     0.194968     0.031777     0.518570    Biso  1.000000  B
   B          1.0     0.194538     0.890955     0.517716    Biso  1.000000  B
   B          1.0     0.195196     0.055336     0.519152    Biso  1.000000  B
   B          1.0     0.891040     0.891040     0.517717    Biso  1.000000  B
   B          1.0     0.796736     0.171564     0.518274    Biso  1.000000  B
   B          1.0     0.195498     0.078959     0.520159    Biso  1.000000  B
   B          1.0     0.796768     0.218192     0.518271    Biso  1.000000  B
   B          1.0     0.891417     0.311456     0.518304    Biso  1.000000  B
   B          1.0     0.194735     0.820382     0.517988    Biso  1.000000  B
   B          1.0     0.195879     0.102659     0.521669    Biso  1.000000  B
   B          1.0     0.079145     0.725163     0.521611    Biso  1.000000  B
   B          1.0     0.891602     0.334935     0.518737    Biso  1.000000  B
   B          1.0     0.796919     0.311511     0.518366    Biso  1.000000  B
   B          1.0     0.197606     0.127689     0.522914    Biso  1.000000  B
   B          1.0     0.822070     0.475986     0.521051    Biso  1.000000  B
   B          1.0     0.891341     0.820569     0.518018    Biso  1.000000  B
   B          1.0     0.797319     0.405079     0.519027    Biso  1.000000  B
   B          1.0     0.891845     0.358479     0.519436    Biso  1.000000  B
   B          1.0     0.195681     0.725161     0.521616    Biso  1.000000  B
   B          1.0     0.821350     0.428655     0.519404    Biso  1.000000  B
   B          1.0     0.892158     0.382106     0.520582    Biso  1.000000  B
   B          1.0     0.008023     0.147955     0.517856    Biso  1.000000  B
   B          1.0     0.104381     0.220917     0.522994    Biso  1.000000  B
   B          1.0     0.197565     0.674769     0.519794    Biso  1.000000  B
   B          1.0     0.054680     0.101319     0.517864    Biso  1.000000  B
   B          1.0     0.311793     0.938639     0.519129    Biso  1.000000  B
   B          1.0     0.892337     0.725358     0.521986    Biso  1.000000  B
   B          1.0     0.078320     0.796725     0.518268    Biso  1.000000  B
   B          1.0     0.894285     0.430918     0.523763    Biso  1.000000  B
   B          1.0     0.820803     0.358183     0.518548    Biso  1.000000  B
   B          1.0     0.057748     0.267544     0.522941    Biso  1.000000  B
   B          1.0     0.101728     0.125038     0.518543    Biso  1.000000  B
   B          1.0     0.892829     0.701039     0.524057    Biso  1.000000  B
   B          1.0     0.798210     0.725822     0.520438    Biso  1.000000  B
   B          1.0     0.101551     0.101550     0.518212    Biso  1.000000  B
   B          1.0     0.985014     0.796779     0.518264    Biso  1.000000  B
   B          1.0     0.335020     0.773201     0.518981    Biso  1.000000  B
   B          1.0     0.054920     0.148174     0.518216    Biso  1.000000  B
   B          1.0     0.056024     0.242507     0.521668    Biso  1.000000  B
   B          1.0     0.984733     0.843935     0.517831    Biso  1.000000  B
   B          1.0     0.101247     0.031275     0.517784    Biso  1.000000  B
   B          1.0     0.796845     0.938297     0.518261    Biso  1.000000  B
   B          1.0     0.101198     0.007880     0.517740    Biso  1.000000  B
   B          1.0     0.820372     0.008195     0.517986    Biso  1.000000  B
   B          1.0     0.820341     0.078165     0.517992    Biso  1.000000  B
   B          1.0     0.820382     0.194735     0.517988    Biso  1.000000  B
   B          1.0     0.055336     0.195196     0.519152    Biso  1.000000  B
   B          1.0     0.077853     0.914266     0.517719    Biso  1.000000  B
   B          1.0     0.984422     0.984422     0.517717    Biso  1.000000  B
   B          1.0     0.428655     0.821349     0.519404    Biso  1.000000  B
   B          1.0     0.077897     0.890838     0.517735    Biso  1.000000  B
   B          1.0     0.725822     0.798210     0.520438    Biso  1.000000  B
   B          1.0     0.290858     0.034424     0.522851    Biso  1.000000  B
   B          1.0     0.984440     0.961059     0.517714    Biso  1.000000  B
   B          1.0     0.055641     0.218809     0.520159    Biso  1.000000  B
   B          1.0     0.289135     0.009375     0.521441    Biso  1.000000  B
   B          1.0     0.055099     0.171656     0.518567    Biso  1.000000  B
   B          1.0     0.007774     0.007774     0.517720    Biso  1.000000  B
   B          1.0     0.264673     0.914685     0.517995    Biso  1.000000  B
   B          1.0     0.820346     0.054847     0.517990    Biso  1.000000  B
   B          1.0     0.725552     0.452463     0.521308    Biso  1.000000  B
   B          1.0     0.984510     0.914288     0.517710    Biso  1.000000  B
   B          1.0     0.844488     0.358202     0.518625    Biso  1.000000  B
   B          1.0     0.077961     0.867382     0.517771    Biso  1.000000  B
   B          1.0     0.124944     0.796723     0.518269    Biso  1.000000  B
   B          1.0     0.894303     0.674789     0.520982    Biso  1.000000  B
   B          1.0     0.264837     0.796825     0.518272    Biso  1.000000  B
   B          1.0     0.007782     0.031128     0.517720    Biso  1.000000  B
   B          1.0     0.124681     0.843895     0.517844    Biso  1.000000  B
   B          1.0     0.054783     0.124732     0.517997    Biso  1.000000  B
   B          1.0     0.984565     0.890871     0.517722    Biso  1.000000  B
   B          1.0     0.820439     0.241381     0.517985    Biso  1.000000  B
   B          1.0     0.265619     0.725181     0.521432    Biso  1.000000  B
   B          1.0     0.007791     0.961048     0.517717    Biso  1.000000  B
   B          1.0     0.266099     0.700900     0.523319    Biso  1.000000  B
   B          1.0     0.984639     0.867423     0.517755    Biso  1.000000  B
   B          1.0     0.892552     0.405836     0.522217    Biso  1.000000  B
   B          1.0     0.891983     0.749385     0.520091    Biso  1.000000  B
   B          1.0     0.454287     0.674776     0.521041    Biso  1.000000  B
   B          1.0     0.078049     0.843887     0.517847    Biso  1.000000  B
   B          1.0     0.007802     0.054481     0.517720    Biso  1.000000  B
   B          1.0     0.196162     0.700884     0.523443    Biso  1.000000  B
   B          1.0     0.337456     0.674777     0.519868    Biso  1.000000  B
   B          1.0     0.891711     0.773238     0.518958    Biso  1.000000  B
   B          1.0     0.336051     0.700934     0.523393    Biso  1.000000  B
   B          1.0     0.009659     0.700916     0.523207    Biso  1.000000  B
   B          1.0     0.891502     0.796954     0.518346    Biso  1.000000  B
   B          1.0     0.054602     0.077926     0.517787    Biso  1.000000  B
   B          1.0     0.335584     0.725242     0.521616    Biso  1.000000  B
   B          1.0     0.195335     0.749172     0.519855    Biso  1.000000  B
   B          1.0     0.031144     0.031144     0.517721    Biso  1.000000  B
   B          1.0     0.984855     0.820393     0.517982    Biso  1.000000  B
   B          1.0     0.335255     0.749298     0.519952    Biso  1.000000  B
   B          1.0     0.797259     0.821031     0.518881    Biso  1.000000  B
   B          1.0     0.195072     0.773023     0.518817    Biso  1.000000  B
   B          1.0     0.148174     0.054920     0.518216    Biso  1.000000  B
   B          1.0     0.891216     0.844110     0.517844    Biso  1.000000  B
   B          1.0     0.194877     0.796749     0.518274    Biso  1.000000  B
   B          1.0     0.334867     0.796987     0.518495    Biso  1.000000  B
   B          1.0     0.054545     0.054545     0.517746    Biso  1.000000  B
   B          1.0     0.011073     0.674780     0.519761    Biso  1.000000  B
   B          1.0     0.007834     0.077837     0.517724    Biso  1.000000  B
   B          1.0     0.148580     0.101965     0.519093    Biso  1.000000  B
   B          1.0     0.334785     0.820692     0.518297    Biso  1.000000  B
   B          1.0     0.078165     0.820341     0.517992    Biso  1.000000  B
   B          1.0     0.891117     0.867596     0.517755    Biso  1.000000  B
   B          1.0     0.938297     0.796845     0.518261    Biso  1.000000  B
   B          1.0     0.194636     0.843948     0.517832    Biso  1.000000  B
   B          1.0     0.985221     0.773064     0.518782    Biso  1.000000  B
   B          1.0     0.149268     0.149268     0.521530    Biso  1.000000  B
   B          1.0     0.054506     0.031172     0.517727    Biso  1.000000  B
   B          1.0     0.194572     0.867468     0.517750    Biso  1.000000  B
   B          1.0     0.891274     0.288022     0.518032    Biso  1.000000  B
   B          1.0     0.334935     0.891602     0.518737    Biso  1.000000  B
   B          1.0     0.405233     0.844906     0.519655    Biso  1.000000  B
   B          1.0     0.820692     0.334785     0.518297    Biso  1.000000  B
   B          1.0     0.890980     0.914453     0.517705    Biso  1.000000  B
   B          1.0     0.335130     0.915255     0.519264    Biso  1.000000  B
   B          1.0     0.007880     0.101198     0.517740    Biso  1.000000  B
   B          1.0     0.891163     0.264621     0.517867    Biso  1.000000  B
   B          1.0     0.750149     0.499141     0.518339    Biso  1.000000  B
   B          1.0     0.985493     0.749215     0.519732    Biso  1.000000  B
   B          1.0     0.054481     0.007802     0.517720    Biso  1.000000  B
   B          1.0     0.194801     0.008268     0.518217    Biso  1.000000  B
   B          1.0     0.335779     0.962703     0.521599    Biso  1.000000  B
   B          1.0     0.405348     0.749491     0.520325    Biso  1.000000  B
   B          1.0     0.701124     0.452893     0.523712    Biso  1.000000  B
   B          1.0     0.337505     0.987765     0.522919    Biso  1.000000  B
   B          1.0     0.890897     0.961211     0.517714    Biso  1.000000  B
   B          1.0     0.194600     0.961330     0.517846    Biso  1.000000  B
   B          1.0     0.312452     0.986045     0.521453    Biso  1.000000  B
   B          1.0     0.985846     0.725203     0.521373    Biso  1.000000  B
   B          1.0     0.890871     0.984565     0.517722    Biso  1.000000  B
   B          1.0     0.962499     0.725228     0.521435    Biso  1.000000  B
   B          1.0     0.031125     0.984418     0.517719    Biso  1.000000  B
   B          1.0     0.102272     0.172190     0.520094    Biso  1.000000  B
   B          1.0     0.007941     0.124569     0.517779    Biso  1.000000  B
   B          1.0     0.476300     0.701234     0.523058    Biso  1.000000  B
   B          1.0     0.914272     0.007855     0.517717    Biso  1.000000  B
   B          1.0     0.986328     0.700929     0.523223    Biso  1.000000  B
   B          1.0     0.218509     0.032015     0.519133    Biso  1.000000  B
   B          1.0     0.031777     0.194968     0.518570    Biso  1.000000  B
   B          1.0     0.890955     0.194538     0.517716    Biso  1.000000  B
   B          1.0     0.751871     0.675556     0.521284    Biso  1.000000  B
   B          1.0     0.289410     0.700912     0.523216    Biso  1.000000  B
   B          1.0     0.031135     0.961046     0.517718    Biso  1.000000  B
   B          1.0     0.218809     0.055641     0.520159    Biso  1.000000  B
   B          1.0     0.477638     0.847389     0.523386    Biso  1.000000  B
   B          1.0     0.987750     0.674776     0.519883    Biso  1.000000  B
   B          1.0     0.843887     0.078049     0.517847    Biso  1.000000  B
   B          1.0     0.311588     0.915012     0.518622    Biso  1.000000  B
   B          1.0     0.914261     0.054524     0.517721    Biso  1.000000  B
   B          1.0     0.821119     0.405102     0.519140    Biso  1.000000  B
   B          1.0     0.700884     0.102943     0.523441    Biso  1.000000  B
   B          1.0     0.078524     0.773011     0.518801    Biso  1.000000  B
   B          1.0     0.220917     0.104381     0.522994    Biso  1.000000  B
   B          1.0     0.914266     0.077853     0.517719    Biso  1.000000  B
   B          1.0     0.571181     0.726484     0.519790    Biso  1.000000  B
   B          1.0     0.031156     0.937662     0.517717    Biso  1.000000  B
   B          1.0     0.311456     0.891417     0.518304    Biso  1.000000  B
   B          1.0     0.890883     0.147870     0.517719    Biso  1.000000  B
   B          1.0     0.571309     0.702208     0.519969    Biso  1.000000  B
   B          1.0     0.749690     0.821484     0.520023    Biso  1.000000  B
   B          1.0     0.241334     0.938071     0.517986    Biso  1.000000  B
   B          1.0     0.914279     0.101181     0.517714    Biso  1.000000  B
   B          1.0     0.311386     0.867831     0.518120    Biso  1.000000  B
   B          1.0     0.961381     0.843963     0.517825    Biso  1.000000  B
   B          1.0     0.031192     0.914263     0.517720    Biso  1.000000  B
   B          1.0     0.797716     0.452113     0.518771    Biso  1.000000  B
   B          1.0     0.034424     0.290858     0.522851    Biso  1.000000  B
   B          1.0     0.287997     0.844146     0.517926    Biso  1.000000  B
   B          1.0     0.890846     0.101220     0.517731    Biso  1.000000  B
   B          1.0     0.914330     0.147843     0.517703    Biso  1.000000  B
   B          1.0     0.008129     0.171363     0.517994    Biso  1.000000  B
   B          1.0     0.961211     0.890897     0.517714    Biso  1.000000  B
   B          1.0     0.311412     0.820604     0.518129    Biso  1.000000  B
   B          1.0     0.914369     0.171182     0.517704    Biso  1.000000  B
   B          1.0     0.031243     0.890841     0.517734    Biso  1.000000  B
   B          1.0     0.288022     0.891274     0.518032    Biso  1.000000  B
   B          1.0     0.773044     0.008559     0.518800    Biso  1.000000  B
   B          1.0     0.914422     0.194531     0.517719    Biso  1.000000  B
   B          1.0     0.797074     0.358240     0.518690    Biso  1.000000  B
   B          1.0     0.242787     0.700890     0.523448    Biso  1.000000  B
   B          1.0     0.890836     0.054572     0.517736    Biso  1.000000  B
   B          1.0     0.914489     0.217892     0.517760    Biso  1.000000  B
   B          1.0     0.311677     0.773149     0.518867    Biso  1.000000  B
   B          1.0     0.796987     0.334867     0.518495    Biso  1.000000  B
   B          1.0     0.054729     0.843891     0.517845    Biso  1.000000  B
   B          1.0     0.914575     0.241270     0.517845    Biso  1.000000  B
   B          1.0     0.773006     0.125146     0.518792    Biso  1.000000  B
   B          1.0     0.288758     0.985661     0.519937    Biso  1.000000  B
   B          1.0     0.311921     0.749258     0.519822    Biso  1.000000  B
   B          1.0     0.499136     0.774352     0.518616    Biso  1.000000  B
   B          1.0     0.914685     0.264673     0.517995    Biso  1.000000  B
   B          1.0     0.031404     0.843899     0.517841    Biso  1.000000  B
   B          1.0     0.500965     0.823885     0.522830    Biso  1.000000  B
   B          1.0     0.984415     0.007777     0.517719    Biso  1.000000  B
   B          1.0     0.382471     0.915962     0.522061    Biso  1.000000  B
   B          1.0     0.312255     0.725215     0.521453    Biso  1.000000  B
   B          1.0     0.773023     0.195072     0.518817    Biso  1.000000  B
   B          1.0     0.914827     0.288108     0.518238    Biso  1.000000  B
   B          1.0     0.381845     0.868400     0.519604    Biso  1.000000  B
   B          1.0     0.937721     0.124496     0.517704    Biso  1.000000  B
   B          1.0     0.915012     0.311588     0.518622    Biso  1.000000  B
   B          1.0     0.055003     0.796731     0.518270    Biso  1.000000  B
   B          1.0     0.031524     0.820356     0.517988    Biso  1.000000  B
   B          1.0     0.008449     0.218282     0.518559    Biso  1.000000  B
   B          1.0     0.867450     0.961285     0.517748    Biso  1.000000  B
   B          1.0     0.674760     0.220878     0.519898    Biso  1.000000  B
   B          1.0     0.314130     0.674781     0.519748    Biso  1.000000  B
   B          1.0     0.381964     0.749410     0.520281    Biso  1.000000  B
   B          1.0     0.915568     0.358751     0.520385    Biso  1.000000  B
   B          1.0     0.820748     0.844414     0.518270    Biso  1.000000  B
   B          1.0     0.384151     0.674753     0.520409    Biso  1.000000  B
   B          1.0     0.915962     0.382471     0.522061    Biso  1.000000  B
   B          1.0     0.360796     0.674765     0.520105    Biso  1.000000  B
   B          1.0     0.147854     0.961180     0.517726    Biso  1.000000  B
   B          1.0     0.917688     0.407553     0.523601    Biso  1.000000  B
   B          1.0     0.359390     0.700947     0.523640    Biso  1.000000  B
   B          1.0     0.914348     0.937783     0.517696    Biso  1.000000  B
   B          1.0     0.358924     0.725275     0.521824    Biso  1.000000  B
   B          1.0     0.773994     0.475604     0.518122    Biso  1.000000  B
   B          1.0     0.546219     0.751130     0.520871    Biso  1.000000  B
   B          1.0     0.358377     0.773268     0.519145    Biso  1.000000  B
   B          1.0     0.032157     0.749185     0.519829    Biso  1.000000  B
   B          1.0     0.546259     0.726654     0.520487    Biso  1.000000  B
   B          1.0     0.358240     0.797074     0.518690    Biso  1.000000  B
   B          1.0     0.776635     0.547881     0.522930    Biso  1.000000  B
   B          1.0     0.548037     0.675183     0.520517    Biso  1.000000  B
   B          1.0     0.523146     0.701582     0.522560    Biso  1.000000  B
   B          1.0     0.796757     0.008352     0.518269    Biso  1.000000  B
   B          1.0     0.821484     0.749690     0.520023    Biso  1.000000  B
   B          1.0     0.914751     0.820508     0.517983    Biso  1.000000  B
   B          1.0     0.032506     0.725177     0.521527    Biso  1.000000  B
   B          1.0     0.522739     0.774825     0.520439    Biso  1.000000  B
   B          1.0     0.358298     0.868159     0.518902    Biso  1.000000  B
   B          1.0     0.358479     0.891845     0.519436    Biso  1.000000  B
   B          1.0     0.242124     0.032320     0.520082    Biso  1.000000  B
   B          1.0     0.773092     0.961871     0.518774    Biso  1.000000  B
   B          1.0     0.821824     0.725663     0.521272    Biso  1.000000  B
   B          1.0     0.868059     0.797033     0.518470    Biso  1.000000  B
   B          1.0     0.915394     0.749325     0.519929    Biso  1.000000  B
   B          1.0     0.218992     0.725166     0.521615    Biso  1.000000  B
   B          1.0     0.009375     0.289135     0.521441    Biso  1.000000  B
   B          1.0     0.359118     0.939344     0.521827    Biso  1.000000  B
   B          1.0     0.218646     0.749179     0.519836    Biso  1.000000  B
   B          1.0     0.360844     0.964423     0.523109    Biso  1.000000  B
   B          1.0     0.218384     0.773036     0.518807    Biso  1.000000  B
   B          1.0     0.218192     0.796768     0.518271    Biso  1.000000  B
   B          1.0     0.773317     0.868267     0.519116    Biso  1.000000  B
   B          1.0     0.011097     0.314177     0.522830    Biso  1.000000  B
   B          1.0     0.241441     0.961578     0.518210    Biso  1.000000  B
   B          1.0     0.217963     0.843981     0.517830    Biso  1.000000  B
   B          1.0     0.726016     0.774532     0.519993    Biso  1.000000  B
   B          1.0     0.700967     0.382744     0.523898    Biso  1.000000  B
   B          1.0     0.869374     0.701113     0.524033    Biso  1.000000  B
   B          1.0     0.986045     0.312452     0.521453    Biso  1.000000  B
   B          1.0     0.217884     0.891008     0.517731    Biso  1.000000  B
   B          1.0     0.700923     0.312726     0.523233    Biso  1.000000  B
   B          1.0     0.429046     0.725450     0.521915    Biso  1.000000  B
   B          1.0     0.429213     0.869104     0.522165    Biso  1.000000  B
   B          1.0     0.702208     0.571309     0.519970    Biso  1.000000  B
   B          1.0     0.917701     0.674764     0.520743    Biso  1.000000  B
   B          1.0     0.430918     0.894285     0.523764    Biso  1.000000  B
   B          1.0     0.290815     0.674776     0.519761    Biso  1.000000  B
   B          1.0     0.700900     0.266099     0.523319    Biso  1.000000  B
   B          1.0     0.870871     0.674843     0.521037    Biso  1.000000  B
   B          1.0     0.961761     0.264922     0.518537    Biso  1.000000  B
   B          1.0     0.217931     0.937962     0.517842    Biso  1.000000  B
   B          1.0     0.429495     0.701049     0.524067    Biso  1.000000  B
   B          1.0     0.700884     0.196162     0.523443    Biso  1.000000  B
   B          1.0     0.916243     0.700993     0.523879    Biso  1.000000  B
   B          1.0     0.822316     0.701362     0.523009    Biso  1.000000  B
   B          1.0     0.288935     0.725194     0.521387    Biso  1.000000  B
   B          1.0     0.265822     0.032700     0.521543    Biso  1.000000  B
   B          1.0     0.430898     0.674754     0.520964    Biso  1.000000  B
   B          1.0     0.985352     0.265143     0.519043    Biso  1.000000  B
   B          1.0     0.218119     0.984929     0.518214    Biso  1.000000  B
   B          1.0     0.749491     0.405348     0.520325    Biso  1.000000  B
   B          1.0     0.844288     0.844288     0.518034    Biso  1.000000  B
   B          1.0     0.241600     0.985111     0.518543    Biso  1.000000  B
   B          1.0     0.008352     0.796757     0.518269    Biso  1.000000  B
   B          1.0     0.127656     0.674768     0.519796    Biso  1.000000  B
   B          1.0     0.241270     0.914575     0.517845    Biso  1.000000  B
   B          1.0     0.264922     0.961761     0.518537    Biso  1.000000  B
   B          1.0     0.242507     0.056024     0.521668    Biso  1.000000  B
   B          1.0     0.079344     0.219192     0.521720    Biso  1.000000  B
   B          1.0     0.701527     0.798722     0.522502    Biso  1.000000  B
   B          1.0     0.749463     0.868536     0.520248    Biso  1.000000  B
   B          1.0     0.914911     0.796893     0.518283    Biso  1.000000  B
   B          1.0     0.241252     0.867563     0.517771    Biso  1.000000  B
   B          1.0     0.524348     0.800317     0.522654    Biso  1.000000  B
   B          1.0     0.984929     0.218119     0.518214    Biso  1.000000  B
   B          1.0     0.725358     0.892336     0.521986    Biso  1.000000  B
   B          1.0     0.961330     0.194600     0.517846    Biso  1.000000  B
   B          1.0     0.172571     0.125966     0.521576    Biso  1.000000  B
   B          1.0     0.674929     0.847404     0.520804    Biso  1.000000  B
   B          1.0     0.522619     0.750555     0.519274    Biso  1.000000  B
   B          1.0     0.749278     0.938780     0.519804    Biso  1.000000  B
   B          1.0     0.524490     0.675023     0.520328    Biso  1.000000  B
   B          1.0     0.961154     0.914313     0.517703    Biso  1.000000  B
   B          1.0     0.938639     0.311793     0.519129    Biso  1.000000  B
   B          1.0     0.171887     0.078652     0.519131    Biso  1.000000  B
   B          1.0     0.984790     0.194681     0.517991    Biso  1.000000  B
   B          1.0     0.454281     0.870852     0.523725    Biso  1.000000  B
   B          1.0     0.914530     0.867535     0.517741    Biso  1.000000  B
   B          1.0     0.264621     0.891163     0.517867    Biso  1.000000  B
   B          1.0     0.452600     0.845610     0.521762    Biso  1.000000  B
   B          1.0     0.938212     0.264770     0.518213    Biso  1.000000  B
   B          1.0     0.264610     0.867632     0.517821    Biso  1.000000  B
   B          1.0     0.031128     0.007782     0.517720    Biso  1.000000  B
   B          1.0     0.725374     0.405652     0.522104    Biso  1.000000  B
   B          1.0     0.452463     0.725552     0.521308    Biso  1.000000  B
   B          1.0     0.149070     0.725153     0.521490    Biso  1.000000  B
   B          1.0     0.007855     0.914272     0.517717    Biso  1.000000  B
   B          1.0     0.962315     0.312080     0.520006    Biso  1.000000  B
   B          1.0     0.499358     0.798478     0.520427    Biso  1.000000  B
   B          1.0     0.314177     0.011097     0.522830    Biso  1.000000  B
   B          1.0     0.937811     0.171188     0.517720    Biso  1.000000  B
   B          1.0     0.984536     0.124524     0.517734    Biso  1.000000  B
   B          1.0     0.009180     0.725187     0.521421    Biso  1.000000  B
   B          1.0     0.101281     0.867386     0.517769    Biso  1.000000  B
   B          1.0     0.101836     0.773007     0.518791    Biso  1.000000  B
   B          1.0     0.961048     0.007791     0.517717    Biso  1.000000  B
   B          1.0     0.674764     0.057718     0.519863    Biso  1.000000  B
   B          1.0     0.381684     0.844670     0.519076    Biso  1.000000  B
   B          1.0     0.914288     0.984510     0.517710    Biso  1.000000  B
   B          1.0     0.725215     0.312255     0.521453    Biso  1.000000  B
   B          1.0     0.870852     0.454281     0.523725    Biso  1.000000  B
   B          1.0     0.937668     0.007816     0.517715    Biso  1.000000  B
   B          1.0     0.984488     0.101167     0.517719    Biso  1.000000  B
   B          1.0     0.147843     0.914330     0.517703    Biso  1.000000  B
   B          1.0     0.008830     0.749197     0.519777    Biso  1.000000  B
   B          1.0     0.101480     0.820340     0.517992    Biso  1.000000  B
   B          1.0     0.961052     0.054475     0.517716    Biso  1.000000  B
   B          1.0     0.265276     0.749205     0.519744    Biso  1.000000  B
   B          1.0     0.147870     0.890883     0.517719    Biso  1.000000  B
   B          1.0     0.937664     0.054492     0.517717    Biso  1.000000  B
   B          1.0     0.288344     0.773109     0.518806    Biso  1.000000  B
   B          1.0     0.961285     0.867450     0.517748    Biso  1.000000  B
   B          1.0     0.381753     0.773352     0.519316    Biso  1.000000  B
   B          1.0     0.405652     0.725374     0.522104    Biso  1.000000  B
   B          1.0     0.674759     0.244193     0.519928    Biso  1.000000  B
   B          1.0     0.962987     0.700944     0.523380    Biso  1.000000  B
   B          1.0     0.241381     0.820439     0.517985    Biso  1.000000  B
   B          1.0     0.054572     0.890836     0.517736    Biso  1.000000  B
   B          1.0     0.984430     0.054471     0.517717    Biso  1.000000  B
   B          1.0     0.241699     0.773053     0.518791    Biso  1.000000  B
   B          1.0     0.725156     0.172375     0.521552    Biso  1.000000  B
   B          1.0     0.749205     0.265276     0.519744    Biso  1.000000  B
   B          1.0     0.939627     0.700963     0.523625    Biso  1.000000  B
   B          1.0     0.674777     0.337456     0.519868    Biso  1.000000  B
   B          1.0     0.984418     0.031125     0.517719    Biso  1.000000  B
   B          1.0     0.407553     0.917688     0.523601    Biso  1.000000  B
   B          1.0     0.845041     0.749564     0.520289    Biso  1.000000  B
   B          1.0     0.124510     0.914300     0.517708    Biso  1.000000  B
   B          1.0     0.937760     0.147838     0.517705    Biso  1.000000  B
   B          1.0     0.847404     0.674929     0.520804    Biso  1.000000  B
   B          1.0     0.700929     0.986328     0.523223    Biso  1.000000  B
   B          1.0     0.937739     0.937739     0.517698    Biso  1.000000  B
   B          1.0     0.477684     0.674814     0.520854    Biso  1.000000  B
   B          1.0     0.938071     0.241334     0.517986    Biso  1.000000  B
   B          1.0     0.384194     0.941066     0.523356    Biso  1.000000  B
   B          1.0     0.674754     0.430898     0.520964    Biso  1.000000  B
   B          1.0     0.501092     0.674867     0.520529    Biso  1.000000  B
   B          1.0     0.499704     0.701392     0.522504    Biso  1.000000  B
   B          1.0     0.725163     0.079145     0.521611    Biso  1.000000  B
   B          1.0     0.867831     0.311385     0.518120    Biso  1.000000  B
   B          1.0     0.962145     0.749242     0.519736    Biso  1.000000  B
   B          1.0     0.937705     0.961111     0.517704    Biso  1.000000  B
   B          1.0     0.288169     0.796866     0.518298    Biso  1.000000  B
   B          1.0     0.452894     0.701124     0.523712    Biso  1.000000  B
   B          1.0     0.939344     0.359118     0.521827    Biso  1.000000  B
   B          1.0     0.032700     0.265822     0.521543    Biso  1.000000  B
   B          1.0     0.773007     0.101836     0.518791    Biso  1.000000  B
   B          1.0     0.674759     0.941071     0.520432    Biso  1.000000  B
   B          1.0     0.475705     0.798042     0.519046    Biso  1.000000  B
   B          1.0     0.938780     0.749278     0.519804    Biso  1.000000  B
   B          1.0     0.961080     0.961080     0.517708    Biso  1.000000  B
   B          1.0     0.288251     0.938396     0.518559    Biso  1.000000  B
   B          1.0     0.475986     0.822070     0.521051    Biso  1.000000  B
   B          1.0     0.938014     0.844000     0.517821    Biso  1.000000  B
   B          1.0     0.700885     0.126250     0.523341    Biso  1.000000  B
   B          1.0     0.937917     0.867487     0.517742    Biso  1.000000  B
   B          1.0     0.750320     0.750320     0.518820    Biso  1.000000  B
   B          1.0     0.961504     0.820422     0.517978    Biso  1.000000  B
   B          1.0     0.242305     0.725172     0.521536    Biso  1.000000  B
   B          1.0     0.405836     0.892552     0.522217    Biso  1.000000  B
   B          1.0     0.700885     0.172855     0.523342    Biso  1.000000  B
   B          1.0     0.101155     0.961094     0.517709    Biso  1.000000  B
   B          1.0     0.032320     0.242124     0.520082    Biso  1.000000  B
   B          1.0     0.068090     0.513292     0.518774    Biso  1.000000  B
   B          1.0     0.950492     0.560886     0.522456    Biso  1.000000  B
   B          1.0     0.348188     0.138098     0.519446    Biso  1.000000  B
   B          1.0     0.278657     0.442648     0.517691    Biso  1.000000  B
   B          1.0     0.090951     0.561346     0.521783    Biso  1.000000  B
   B          1.0     0.115034     0.418786     0.517928    Biso  1.000000  B
   B          1.0     0.950185     0.488284     0.524191    Biso  1.000000  B
   B          1.0     0.395718     0.325480     0.517604    Biso  1.000000  B
   B          1.0     0.089324     0.322616     0.520700    Biso  1.000000  B
   B          1.0     0.371572     0.114742     0.519449    Biso  1.000000  B
   B          1.0     0.114469     0.347885     0.521393    Biso  1.000000  B
   B          1.0     0.091653     0.465899     0.517919    Biso  1.000000  B
   B          1.0     0.114854     0.513404     0.518734    Biso  1.000000  B
   B          1.0     0.395467     0.161859     0.517709    Biso  1.000000  B
   B          1.0     0.114633     0.537284     0.519987    Biso  1.000000  B
   B          1.0     0.324518     0.137817     0.521411    Biso  1.000000  B
   B          1.0     0.372212     0.232028     0.517602    Biso  1.000000  B
   B          1.0     0.348682     0.208578     0.517691    Biso  1.000000  B
   B          1.0     0.997641     0.536944     0.520261    Biso  1.000000  B
   B          1.0     0.114040     0.324055     0.523560    Biso  1.000000  B
   B          1.0     0.301317     0.537336     0.520040    Biso  1.000000  B
   B          1.0     0.325200     0.208480     0.517882    Biso  1.000000  B
   B          1.0     0.324292     0.561384     0.521832    Biso  1.000000  B
   B          1.0     0.068203     0.465786     0.518124    Biso  1.000000  B
   B          1.0     0.372294     0.348884     0.517592    Biso  1.000000  B
   B          1.0     0.278426     0.489791     0.518108    Biso  1.000000  B
   B          1.0     0.068137     0.442105     0.518484    Biso  1.000000  B
   B          1.0     0.091372     0.394979     0.519464    Biso  1.000000  B
   B          1.0     0.325496     0.302131     0.517577    Biso  1.000000  B
   B          1.0     0.974132     0.512737     0.520630    Biso  1.000000  B
   B          1.0     0.394809     0.537238     0.520008    Biso  1.000000  B
   B          1.0     0.112661     0.299271     0.520717    Biso  1.000000  B
   B          1.0     0.831299     0.586759     0.521672    Biso  1.000000  B
   B          1.0     0.416172     0.995861     0.520769    Biso  1.000000  B
   B          1.0     0.442648     0.278657     0.517691    Biso  1.000000  B
   B          1.0     0.112628     0.588124     0.523613    Biso  1.000000  B
   B          1.0     0.277822     0.184492     0.521432    Biso  1.000000  B
   B          1.0     0.442317     0.465947     0.517934    Biso  1.000000  B
   B          1.0     0.418510     0.513333     0.518810    Biso  1.000000  B
   B          1.0     0.418704     0.489625     0.518168    Biso  1.000000  B
   B          1.0     0.278614     0.278614     0.517689    Biso  1.000000  B
   B          1.0     0.948984     0.463158     0.521368    Biso  1.000000  B
   B          1.0     0.115081     0.442373     0.517788    Biso  1.000000  B
   B          1.0     0.278769     0.348869     0.517582    Biso  1.000000  B
   B          1.0     0.439503     0.587933     0.523744    Biso  1.000000  B
   B          1.0     0.065979     0.345975     0.520701    Biso  1.000000  B
   B          1.0     0.114925     0.395195     0.518388    Biso  1.000000  B
   B          1.0     0.067736     0.394677     0.521387    Biso  1.000000  B
   B          1.0     0.395077     0.513388     0.518775    Biso  1.000000  B
   B          1.0     0.395588     0.419078     0.517663    Biso  1.000000  B
   B          1.0     0.395705     0.348851     0.517610    Biso  1.000000  B
   B          1.0     0.465899     0.091653     0.517919    Biso  1.000000  B
   B          1.0     0.997711     0.512942     0.519560    Biso  1.000000  B
   B          1.0     0.392746     0.019251     0.520688    Biso  1.000000  B
   B          1.0     0.067902     0.537204     0.519973    Biso  1.000000  B
   B          1.0     0.466133     0.185187     0.517810    Biso  1.000000  B
   B          1.0     0.997659     0.489029     0.520003    Biso  1.000000  B
   B          1.0     0.466182     0.255221     0.517818    Biso  1.000000  B
   B          1.0     0.255405     0.372255     0.517591    Biso  1.000000  B
   B          1.0     0.997140     0.441130     0.523596    Biso  1.000000  B
   B          1.0     0.301847     0.231821     0.517884    Biso  1.000000  B
   B          1.0     0.255270     0.301962     0.517689    Biso  1.000000  B
   B          1.0     0.371866     0.489723     0.518115    Biso  1.000000  B
   B          1.0     0.372184     0.419117     0.517649    Biso  1.000000  B
   B          1.0     0.372273     0.372273     0.517602    Biso  1.000000  B
   B          1.0     0.465844     0.465844     0.518074    Biso  1.000000  B
   B          1.0     0.372255     0.255405     0.517591    Biso  1.000000  B
   B          1.0     0.135991     0.275934     0.520738    Biso  1.000000  B
   B          1.0     0.462984     0.587844     0.524036    Biso  1.000000  B
   B          1.0     0.254486     0.207823     0.521423    Biso  1.000000  B
   B          1.0     0.369350     0.042623     0.520695    Biso  1.000000  B
   B          1.0     0.137817     0.324518     0.521411    Biso  1.000000  B
   B          1.0     0.091482     0.513356     0.518745    Biso  1.000000  B
   B          1.0     0.252604     0.159317     0.520763    Biso  1.000000  B
   B          1.0     0.091605     0.489585     0.518137    Biso  1.000000  B
   B          1.0     0.138098     0.348188     0.519446    Biso  1.000000  B
   B          1.0     0.138292     0.371789     0.518372    Biso  1.000000  B
   B          1.0     0.348293     0.513458     0.518750    Biso  1.000000  B
   B          1.0     0.348625     0.466149     0.517821    Biso  1.000000  B
   B          1.0     0.348727     0.442620     0.517698    Biso  1.000000  B
   B          1.0     0.348851     0.395705     0.517610    Biso  1.000000  B
   B          1.0     0.926862     0.536309     0.523626    Biso  1.000000  B
   B          1.0     0.348905     0.325520     0.517577    Biso  1.000000  B
   B          1.0     0.348869     0.278769     0.517582    Biso  1.000000  B
   B          1.0     0.464669     0.973686     0.523799    Biso  1.000000  B
   B          1.0     0.138458     0.466050     0.517819    Biso  1.000000  B
   B          1.0     0.345975     0.065979     0.520701    Biso  1.000000  B
   B          1.0     0.489500     0.068188     0.518218    Biso  1.000000  B
   B          1.0     0.138212     0.513439     0.518734    Biso  1.000000  B
   B          1.0     0.489734     0.161725     0.518095    Biso  1.000000  B
   B          1.0     0.137980     0.537309     0.520008    Biso  1.000000  B
   B          1.0     0.324822     0.161446     0.519455    Biso  1.000000  B
   B          1.0     0.137635     0.561385     0.521854    Biso  1.000000  B
   B          1.0     0.489785     0.301770     0.518106    Biso  1.000000  B
   B          1.0     0.325122     0.489772     0.518106    Biso  1.000000  B
   B          1.0     0.135955     0.588135     0.523643    Biso  1.000000  B
   B          1.0     0.489752     0.348486     0.518108    Biso  1.000000  B
   B          1.0     0.325509     0.372303     0.517586    Biso  1.000000  B
   B          1.0     0.489549     0.442177     0.518237    Biso  1.000000  B
   B          1.0     0.489788     0.231752     0.518105    Biso  1.000000  B
   B          1.0     0.488421     0.560952     0.522327    Biso  1.000000  B
   B          1.0     0.489699     0.138367     0.518096    Biso  1.000000  B
   B          1.0     0.138367     0.489699     0.518096    Biso  1.000000  B
   B          1.0     0.489387     0.044736     0.518427    Biso  1.000000  B
   B          1.0     0.138494     0.442459     0.517718    Biso  1.000000  B
   B          1.0     0.463158     0.948984     0.521368    Biso  1.000000  B
   B          1.0     0.138480     0.418901     0.517733    Biso  1.000000  B
   B          1.0     0.138415     0.395351     0.517901    Biso  1.000000  B
   B          1.0     0.229235     0.588149     0.523720    Biso  1.000000  B
   B          1.0     0.020559     0.417649     0.523509    Biso  1.000000  B
   B          1.0     0.137380     0.300703     0.523592    Biso  1.000000  B
   B          1.0     0.486756     0.925464     0.521941    Biso  1.000000  B
   B          1.0     0.488284     0.950185     0.524191    Biso  1.000000  B
   B          1.0     0.231567     0.513503     0.518750    Biso  1.000000  B
   B          1.0     0.255006     0.255006     0.518376    Biso  1.000000  B
   B          1.0     0.513093     0.021218     0.519062    Biso  1.000000  B
   B          1.0     0.513356     0.091482     0.518745    Biso  1.000000  B
   B          1.0     0.513404     0.114854     0.518734    Biso  1.000000  B
   B          1.0     0.255387     0.348827     0.517593    Biso  1.000000  B
   B          1.0     0.513439     0.138212     0.518734    Biso  1.000000  B
   B          1.0     0.232015     0.419130     0.517632    Biso  1.000000  B
   B          1.0     0.513495     0.208235     0.518750    Biso  1.000000  B
   B          1.0     0.466098     0.161829     0.517811    Biso  1.000000  B
   B          1.0     0.232028     0.372212     0.517602    Biso  1.000000  B
   B          1.0     0.021232     0.489236     0.518928    Biso  1.000000  B
   B          1.0     0.465786     0.068203     0.518124    Biso  1.000000  B
   B          1.0     0.513501     0.278237     0.518754    Biso  1.000000  B
   B          1.0     0.513478     0.324930     0.518756    Biso  1.000000  B
   B          1.0     0.254900     0.513505     0.518752    Biso  1.000000  B
   B          1.0     0.439638     0.972443     0.520986    Biso  1.000000  B
   B          1.0     0.513458     0.348293     0.518750    Biso  1.000000  B
   B          1.0     0.231925     0.325316     0.517689    Biso  1.000000  B
   B          1.0     0.021218     0.513093     0.519062    Biso  1.000000  B
   B          1.0     0.231669     0.278344     0.518374    Biso  1.000000  B
   B          1.0     0.513156     0.465510     0.519032    Biso  1.000000  B
   B          1.0     0.021094     0.537058     0.520056    Biso  1.000000  B
   B          1.0     0.512541     0.536673     0.521199    Biso  1.000000  B
   B          1.0     0.230700     0.207374     0.523616    Biso  1.000000  B
   B          1.0     0.854136     0.558731     0.524788    Biso  1.000000  B
   B          1.0     0.229281     0.182641     0.520808    Biso  1.000000  B
   B          1.0     0.442177     0.489549     0.518237    Biso  1.000000  B
   B          1.0     0.855435     0.586923     0.524771    Biso  1.000000  B
   B          1.0     0.019268     0.588018     0.523513    Biso  1.000000  B
   B          1.0     0.442571     0.185254     0.517690    Biso  1.000000  B
   B          1.0     0.510465     0.901842     0.522703    Biso  1.000000  B
   B          1.0     0.442373     0.115081     0.517788    Biso  1.000000  B
   B          1.0     0.512001     0.926619     0.524868    Biso  1.000000  B
   B          1.0     0.512942     0.997711     0.519560    Biso  1.000000  B
   B          1.0     0.537204     0.067902     0.519973    Biso  1.000000  B
   B          1.0     0.159317     0.252604     0.520763    Biso  1.000000  B
   B          1.0     0.537284     0.114633     0.519987    Biso  1.000000  B
   B          1.0     0.160715     0.277361     0.523612    Biso  1.000000  B
   B          1.0     0.537326     0.161320     0.520031    Biso  1.000000  B
   B          1.0     0.537339     0.184653     0.520033    Biso  1.000000  B
   B          1.0     0.161158     0.301166     0.521432    Biso  1.000000  B
   B          1.0     0.537352     0.254641     0.520029    Biso  1.000000  B
   B          1.0     0.161446     0.324822     0.519455    Biso  1.000000  B
   B          1.0     0.537336     0.301317     0.520040    Biso  1.000000  B
   B          1.0     0.537323     0.324667     0.520022    Biso  1.000000  B
   B          1.0     0.114995     0.489650     0.518107    Biso  1.000000  B
   B          1.0     0.161780     0.371947     0.517888    Biso  1.000000  B
   B          1.0     0.419078     0.395588     0.517663    Biso  1.000000  B
   B          1.0     0.537185     0.418240     0.520028    Biso  1.000000  B
   B          1.0     0.537111     0.441711     0.520095    Biso  1.000000  B
   B          1.0     0.161859     0.395467     0.517709    Biso  1.000000  B
   B          1.0     0.419165     0.302074     0.517633    Biso  1.000000  B
   B          1.0     0.536673     0.512541     0.521199    Biso  1.000000  B
   B          1.0     0.161893     0.418986     0.517664    Biso  1.000000  B
   B          1.0     0.419097     0.208654     0.517635    Biso  1.000000  B
   B          1.0     0.536390     0.536390     0.522286    Biso  1.000000  B
   B          1.0     0.902975     0.535882     0.525829    Biso  1.000000  B
   B          1.0     0.114742     0.371572     0.519449    Biso  1.000000  B
   B          1.0     0.418901     0.138480     0.517733    Biso  1.000000  B
   B          1.0     0.067331     0.370805     0.523518    Biso  1.000000  B
   B          1.0     0.042618     0.588058     0.523545    Biso  1.000000  B
   B          1.0     0.161829     0.466098     0.517811    Biso  1.000000  B
   B          1.0     0.161725     0.489734     0.518095    Biso  1.000000  B
   B          1.0     0.161560     0.513464     0.518745    Biso  1.000000  B
   B          1.0     0.205917     0.588147     0.523750    Biso  1.000000  B
   B          1.0     0.534340     0.877972     0.524043    Biso  1.000000  B
   B          1.0     0.160968     0.561397     0.521879    Biso  1.000000  B
   B          1.0     0.207982     0.537349     0.520026    Biso  1.000000  B
   B          1.0     0.044511     0.537142     0.519984    Biso  1.000000  B
   B          1.0     0.536793     0.974135     0.520751    Biso  1.000000  B
   B          1.0     0.208414     0.489777     0.518101    Biso  1.000000  B
   B          1.0     0.561272     0.044225     0.521712    Biso  1.000000  B
   B          1.0     0.395643     0.395643     0.517635    Biso  1.000000  B
   B          1.0     0.561346     0.090951     0.521783    Biso  1.000000  B
   B          1.0     0.044672     0.513207     0.518854    Biso  1.000000  B
   B          1.0     0.208613     0.442605     0.517688    Biso  1.000000  B
   B          1.0     0.561385     0.137635     0.521854    Biso  1.000000  B
   B          1.0     0.997428     0.561134     0.521774    Biso  1.000000  B
   B          1.0     0.395712     0.278759     0.517601    Biso  1.000000  B
   B          1.0     0.208654     0.419097     0.517635    Biso  1.000000  B
   B          1.0     0.395662     0.232035     0.517607    Biso  1.000000  B
   B          1.0     0.561408     0.207622     0.521896    Biso  1.000000  B
   B          1.0     0.208661     0.395617     0.517616    Biso  1.000000  B
   B          1.0     0.561409     0.230947     0.521897    Biso  1.000000  B
   B          1.0     0.044736     0.489387     0.518427    Biso  1.000000  B
   B          1.0     0.561396     0.300944     0.521866    Biso  1.000000  B
   B          1.0     0.208578     0.348682     0.517691    Biso  1.000000  B
   B          1.0     0.561384     0.324292     0.521832    Biso  1.000000  B
   B          1.0     0.561305     0.394425     0.521753    Biso  1.000000  B
   B          1.0     0.561255     0.417850     0.521753    Biso  1.000000  B
   B          1.0     0.044704     0.465634     0.518625    Biso  1.000000  B
   B          1.0     0.560952     0.488421     0.522327    Biso  1.000000  B
   B          1.0     0.067595     0.561314     0.521751    Biso  1.000000  B
   B          1.0     0.560764     0.512110     0.522864    Biso  1.000000  B
   B          1.0     0.560488     0.535941     0.523599    Biso  1.000000  B
   B          1.0     0.207374     0.230700     0.523616    Biso  1.000000  B
   B          1.0     0.301166     0.161158     0.521432    Biso  1.000000  B
   B          1.0     0.557982     0.586576     0.524444    Biso  1.000000  B
   B          1.0     0.065960     0.588088     0.523571    Biso  1.000000  B
   B          1.0     0.371028     0.561340     0.521781    Biso  1.000000  B
   B          1.0     0.372109     0.442592     0.517705    Biso  1.000000  B
   B          1.0     0.044344     0.418116     0.521403    Biso  1.000000  B
   B          1.0     0.302131     0.325496     0.517577    Biso  1.000000  B
   B          1.0     0.372299     0.302140     0.517584    Biso  1.000000  B
   B          1.0     0.302140     0.372299     0.517584    Biso  1.000000  B
   B          1.0     0.558732     0.854136     0.524788    Biso  1.000000  B
   B          1.0     0.372063     0.185224     0.517697    Biso  1.000000  B
   B          1.0     0.560454     0.903263     0.524663    Biso  1.000000  B
   B          1.0     0.043955     0.394211     0.523497    Biso  1.000000  B
   B          1.0     0.301907     0.466180     0.517818    Biso  1.000000  B
   B          1.0     0.588018     0.019268     0.523513    Biso  1.000000  B
   B          1.0     0.042623     0.369350     0.520695    Biso  1.000000  B
   B          1.0     0.300944     0.561396     0.521866    Biso  1.000000  B
   B          1.0     0.588124     0.112628     0.523613    Biso  1.000000  B
   B          1.0     0.588147     0.182598     0.523719    Biso  1.000000  B
   B          1.0     0.588147     0.205917     0.523750    Biso  1.000000  B
   B          1.0     0.973996     0.488740     0.521936    Biso  1.000000  B
   B          1.0     0.588143     0.275885     0.523645    Biso  1.000000  B
   B          1.0     0.345910     0.588107     0.523580    Biso  1.000000  B
   B          1.0     0.588134     0.299218     0.523618    Biso  1.000000  B
   B          1.0     0.348029     0.537304     0.520007    Biso  1.000000  B
   B          1.0     0.588082     0.369275     0.523558    Biso  1.000000  B
   B          1.0     0.587933     0.439503     0.523744    Biso  1.000000  B
   B          1.0     0.587844     0.462984     0.524036    Biso  1.000000  B
   B          1.0     0.587720     0.486523     0.524447    Biso  1.000000  B
   B          1.0     0.587537     0.510145     0.524854    Biso  1.000000  B
   B          1.0     0.348827     0.255387     0.517593    Biso  1.000000  B
   B          1.0     0.586576     0.557982     0.524444    Biso  1.000000  B
   B          1.0     0.584715     0.584715     0.526161    Biso  1.000000  B
   B          1.0     0.348406     0.161646     0.518368    Biso  1.000000  B
   B          1.0     0.182641     0.229281     0.520808    Biso  1.000000  B
   B          1.0     0.184492     0.277822     0.521432    Biso  1.000000  B
   B          1.0     0.586759     0.831299     0.521673    Biso  1.000000  B
   B          1.0     0.184785     0.301469     0.519461    Biso  1.000000  B
   B          1.0     0.324055     0.114040     0.523560    Biso  1.000000  B
   B          1.0     0.587308     0.878847     0.525434    Biso  1.000000  B
   B          1.0     0.184653     0.537339     0.520033    Biso  1.000000  B
   B          1.0     0.185133     0.348565     0.517883    Biso  1.000000  B
   B          1.0     0.184900     0.513482     0.518751    Biso  1.000000  B
   B          1.0     0.587962     0.995908     0.523556    Biso  1.000000  B
   B          1.0     0.324667     0.537323     0.520022    Biso  1.000000  B
   B          1.0     0.877972     0.534340     0.524043    Biso  1.000000  B
   B          1.0     0.325260     0.466169     0.517818    Biso  1.000000  B
   B          1.0     0.185271     0.395553     0.517640    Biso  1.000000  B
   B          1.0     0.185254     0.442571     0.517690    Biso  1.000000  B
   B          1.0     0.879418     0.560146     0.525805    Biso  1.000000  B
   B          1.0     0.325520     0.348904     0.517577    Biso  1.000000  B
   B          1.0     0.185281     0.419050     0.517642    Biso  1.000000  B
   B          1.0     0.878847     0.587307     0.525434    Biso  1.000000  B
   B          1.0     0.325516     0.325516     0.517574    Biso  1.000000  B
   B          1.0     0.185187     0.466133     0.517810    Biso  1.000000  B
   B          1.0     0.325480     0.395718     0.517604    Biso  1.000000  B
   B          1.0     0.277361     0.160715     0.523612    Biso  1.000000  B
   B          1.0     0.185073     0.489759     0.518098    Biso  1.000000  B
   B          1.0     0.185224     0.372063     0.517697    Biso  1.000000  B
   B          1.0     0.325432     0.419159     0.517636    Biso  1.000000  B
   B          1.0     0.441894     0.044576     0.519558    Biso  1.000000  B
   B          1.0     0.114297     0.561369     0.521815    Biso  1.000000  B
   B          1.0     0.325361     0.442638     0.517694    Biso  1.000000  B
   B          1.0     0.442106     0.068137     0.518484    Biso  1.000000  B
   B          1.0     0.587888     0.972535     0.523722    Biso  1.000000  B
   B          1.0     0.325458     0.278742     0.517588    Biso  1.000000  B
   B          1.0     0.587796     0.949143     0.524040    Biso  1.000000  B
   B          1.0     0.278125     0.208120     0.519459    Biso  1.000000  B
   B          1.0     0.587679     0.925728     0.524534    Biso  1.000000  B
   B          1.0     0.417850     0.561255     0.521753    Biso  1.000000  B
   B          1.0     0.587527     0.902291     0.525106    Biso  1.000000  B
   B          1.0     0.325399     0.255343     0.517616    Biso  1.000000  B
   B          1.0     0.184992     0.325041     0.518369    Biso  1.000000  B
   B          1.0     0.184296     0.561405     0.521890    Biso  1.000000  B
   B          1.0     0.442628     0.231964     0.517688    Biso  1.000000  B
   B          1.0     0.586923     0.855434     0.524772    Biso  1.000000  B
   B          1.0     0.324930     0.513478     0.518756    Biso  1.000000  B
   B          1.0     0.182598     0.588147     0.523719    Biso  1.000000  B
   B          1.0     0.442638     0.325361     0.517694    Biso  1.000000  B
   B          1.0     0.325316     0.231925     0.517689    Biso  1.000000  B
   B          1.0     0.442620     0.348727     0.517698    Biso  1.000000  B
   B          1.0     0.442552     0.395513     0.517718    Biso  1.000000  B
   B          1.0     0.418946     0.442495     0.517744    Biso  1.000000  B
   B          1.0     0.322559     0.588124     0.523591    Biso  1.000000  B
   B          1.0     0.115068     0.465985     0.517844    Biso  1.000000  B
   B          1.0     0.184045     0.254028     0.523615    Biso  1.000000  B
   B          1.0     0.419144     0.348800     0.517641    Biso  1.000000  B
   B          1.0     0.441316     0.561185     0.521824    Biso  1.000000  B
   B          1.0     0.325041     0.184992     0.518369    Biso  1.000000  B
   B          1.0     0.419163     0.278721     0.517631    Biso  1.000000  B
   B          1.0     0.419151     0.255369     0.517631    Biso  1.000000  B
   B          1.0     0.278759     0.395712     0.517601    Biso  1.000000  B
   B          1.0     0.587228     0.533901     0.524992    Biso  1.000000  B
   B          1.0     0.419050     0.185281     0.517642    Biso  1.000000  B
   B          1.0     0.252557     0.588148     0.523674    Biso  1.000000  B
   B          1.0     0.418986     0.161893     0.517665    Biso  1.000000  B
   B          1.0     0.418786     0.115034     0.517928    Biso  1.000000  B
   B          1.0     0.949143     0.587796     0.524040    Biso  1.000000  B
   B          1.0     0.588000     0.416064     0.523581    Biso  1.000000  B
   B          1.0     0.278562     0.466184     0.517819    Biso  1.000000  B
   B          1.0     0.588048     0.392657     0.523532    Biso  1.000000  B
   B          1.0     0.418416     0.067985     0.519494    Biso  1.000000  B
   B          1.0     0.465425     0.021137     0.519700    Biso  1.000000  B
   B          1.0     0.588107     0.345910     0.523580    Biso  1.000000  B
   B          1.0     0.322616     0.089324     0.520700    Biso  1.000000  B
   B          1.0     0.588124     0.322559     0.523591    Biso  1.000000  B
   B          1.0     0.255369     0.419151     0.517631    Biso  1.000000  B
   B          1.0     0.466157     0.208536     0.517811    Biso  1.000000  B
   B          1.0     0.588148     0.252557     0.523674    Biso  1.000000  B
   B          1.0     0.466173     0.231880     0.517814    Biso  1.000000  B
   B          1.0     0.588149     0.229235     0.523720    Biso  1.000000  B
   B          1.0     0.466184     0.278562     0.517819    Biso  1.000000  B
   B          1.0     0.466180     0.301907     0.517818    Biso  1.000000  B
   B          1.0     0.277605     0.561405     0.521887    Biso  1.000000  B
   B          1.0     0.588144     0.159277     0.523672    Biso  1.000000  B
   B          1.0     0.466120     0.372007     0.517828    Biso  1.000000  B
   B          1.0     0.588135     0.135955     0.523643    Biso  1.000000  B
   B          1.0     0.466023     0.418844     0.517871    Biso  1.000000  B
   B          1.0     0.465947     0.442317     0.517934    Biso  1.000000  B
   B          1.0     0.588110     0.089297     0.523585    Biso  1.000000  B
   B          1.0     0.588088     0.065960     0.523571    Biso  1.000000  B
   B          1.0     0.465237     0.537010     0.520249    Biso  1.000000  B
   B          1.0     0.588058     0.042618     0.523545    Biso  1.000000  B
   B          1.0     0.561134     0.997428     0.521774    Biso  1.000000  B
   B          1.0     0.561027     0.973984     0.521988    Biso  1.000000  B
   B          1.0     0.560886     0.950492     0.522456    Biso  1.000000  B
   B          1.0     0.560701     0.926927     0.523332    Biso  1.000000  B
   B          1.0     0.347421     0.090691     0.523537    Biso  1.000000  B
   B          1.0     0.392657     0.588048     0.523532    Biso  1.000000  B
   B          1.0     0.560146     0.879418     0.525805    Biso  1.000000  B
   B          1.0     0.347885     0.114469     0.521393    Biso  1.000000  B
   B          1.0     0.395270     0.489681     0.518133    Biso  1.000000  B
   B          1.0     0.926619     0.512001     0.524868    Biso  1.000000  B
   B          1.0     0.348565     0.185133     0.517883    Biso  1.000000  B
   B          1.0     0.489236     0.021232     0.518928    Biso  1.000000  B
   B          1.0     0.995908     0.587962     0.523556    Biso  1.000000  B
   B          1.0     0.489586     0.091605     0.518137    Biso  1.000000  B
   B          1.0     0.348767     0.231992     0.517620    Biso  1.000000  B
   B          1.0     0.489777     0.208414     0.518101    Biso  1.000000  B
   B          1.0     0.489792     0.255088     0.518109    Biso  1.000000  B
   B          1.0     0.044576     0.441894     0.519558    Biso  1.000000  B
   B          1.0     0.489791     0.278426     0.518108    Biso  1.000000  B
   B          1.0     0.205962     0.205962     0.520839    Biso  1.000000  B
   B          1.0     0.560026     0.560026     0.524123    Biso  1.000000  B
   B          1.0     0.348894     0.302145     0.517577    Biso  1.000000  B
   B          1.0     0.395693     0.255399     0.517603    Biso  1.000000  B
   B          1.0     0.207823     0.254486     0.521423    Biso  1.000000  B
   B          1.0     0.348901     0.348901     0.517582    Biso  1.000000  B
   B          1.0     0.489447     0.465705     0.518384    Biso  1.000000  B
   B          1.0     0.561087     0.464833     0.521998    Biso  1.000000  B
   B          1.0     0.348884     0.372294     0.517592    Biso  1.000000  B
   B          1.0     0.208120     0.278125     0.519459    Biso  1.000000  B
   B          1.0     0.561185     0.441316     0.521824    Biso  1.000000  B
   B          1.0     0.488836     0.536869     0.520571    Biso  1.000000  B
   B          1.0     0.395352     0.138415     0.517901    Biso  1.000000  B
   B          1.0     0.208332     0.301688     0.518371    Biso  1.000000  B
   B          1.0     0.486523     0.587720     0.524447    Biso  1.000000  B
   B          1.0     0.561340     0.371028     0.521781    Biso  1.000000  B
   B          1.0     0.348800     0.419144     0.517641    Biso  1.000000  B
   B          1.0     0.394677     0.067736     0.521387    Biso  1.000000  B
   B          1.0     0.208480     0.325200     0.517882    Biso  1.000000  B
   B          1.0     0.561366     0.347651     0.521806    Biso  1.000000  B
   B          1.0     0.394211     0.043955     0.523497    Biso  1.000000  B
   B          1.0     0.972535     0.587888     0.523722    Biso  1.000000  B
   B          1.0     0.561405     0.277605     0.521887    Biso  1.000000  B
   B          1.0     0.090691     0.347421     0.523537    Biso  1.000000  B
   B          1.0     0.208636     0.372149     0.517627    Biso  1.000000  B
   B          1.0     0.561409     0.254273     0.521894    Biso  1.000000  B
   B          1.0     0.348486     0.489752     0.518108    Biso  1.000000  B
   B          1.0     0.973984     0.561026     0.521988    Biso  1.000000  B
   B          1.0     0.561405     0.184296     0.521890    Biso  1.000000  B
   B          1.0     0.231311     0.537353     0.520023    Biso  1.000000  B
   B          1.0     0.561397     0.160968     0.521879    Biso  1.000000  B
   B          1.0     0.091110     0.371270     0.521387    Biso  1.000000  B
   B          1.0     0.347651     0.561366     0.521806    Biso  1.000000  B
   B          1.0     0.488740     0.973996     0.521936    Biso  1.000000  B
   B          1.0     0.561369     0.114297     0.521815    Biso  1.000000  B
   B          1.0     0.974135     0.536793     0.520751    Biso  1.000000  B
   B          1.0     0.513292     0.068090     0.518774    Biso  1.000000  B
   B          1.0     0.231880     0.466173     0.517814    Biso  1.000000  B
   B          1.0     0.208536     0.466157     0.517811    Biso  1.000000  B
   B          1.0     0.561314     0.067595     0.521751    Biso  1.000000  B
   B          1.0     0.021137     0.465425     0.519700    Biso  1.000000  B
   B          1.0     0.561214     0.020838     0.521703    Biso  1.000000  B
   B          1.0     0.513482     0.184900     0.518751    Biso  1.000000  B
   B          1.0     0.536945     0.997641     0.520261    Biso  1.000000  B
   B          1.0     0.513503     0.231567     0.518750    Biso  1.000000  B
   B          1.0     0.208235     0.513495     0.518750    Biso  1.000000  B
   B          1.0     0.091542     0.418630     0.518419    Biso  1.000000  B
   B          1.0     0.536589     0.950553     0.521785    Biso  1.000000  B
   B          1.0     0.159277     0.588144     0.523672    Biso  1.000000  B
   B          1.0     0.536309     0.926862     0.523626    Biso  1.000000  B
   B          1.0     0.535882     0.902975     0.525829    Biso  1.000000  B
   B          1.0     0.301469     0.184785     0.519461    Biso  1.000000  B
   B          1.0     0.207622     0.561408     0.521896    Biso  1.000000  B
   B          1.0     0.513388     0.395077     0.518775    Biso  1.000000  B
   B          1.0     0.091633     0.442259     0.517988    Biso  1.000000  B
   B          1.0     0.513258     0.441983     0.518881    Biso  1.000000  B
   B          1.0     0.161320     0.537326     0.520031    Biso  1.000000  B
   B          1.0     0.513016     0.489112     0.519349    Biso  1.000000  B
   B          1.0     0.231453     0.254788     0.519458    Biso  1.000000  B
   B          1.0     0.973686     0.464669     0.523799    Biso  1.000000  B
   B          1.0     0.995861     0.416172     0.520769    Biso  1.000000  B
   B          1.0     0.371408     0.537276     0.520005    Biso  1.000000  B
   B          1.0     0.044225     0.561272     0.521712    Biso  1.000000  B
   B          1.0     0.372007     0.466120     0.517828    Biso  1.000000  B
   B          1.0     0.972443     0.439638     0.520986    Biso  1.000000  B
   B          1.0     0.299218     0.588134     0.523618    Biso  1.000000  B
   B          1.0     0.302097     0.302097     0.517587    Biso  1.000000  B
   B          1.0     0.901842     0.510465     0.522703    Biso  1.000000  B
   B          1.0     0.533901     0.587227     0.524992    Biso  1.000000  B
   B          1.0     0.161883     0.442523     0.517696    Biso  1.000000  B
   B          1.0     0.535941     0.560487     0.523599    Biso  1.000000  B
   B          1.0     0.903263     0.560454     0.524663    Biso  1.000000  B
   B          1.0     0.536869     0.488836     0.520571    Biso  1.000000  B
   B          1.0     0.537058     0.021094     0.520056    Biso  1.000000  B
   B          1.0     0.091275     0.537249     0.519978    Biso  1.000000  B
   B          1.0     0.537010     0.465237     0.520249    Biso  1.000000  B
   B          1.0     0.372149     0.208636     0.517627    Biso  1.000000  B
   B          1.0     0.902291     0.587526     0.525106    Biso  1.000000  B
   B          1.0     0.301579     0.513492     0.518758    Biso  1.000000  B
   B          1.0     0.302074     0.419165     0.517633    Biso  1.000000  B
   B          1.0     0.537238     0.394809     0.520008    Biso  1.000000  B
   B          1.0     0.371947     0.161780     0.517888    Biso  1.000000  B
   B          1.0     0.371789     0.138292     0.518372    Biso  1.000000  B
   B          1.0     0.537276     0.371408     0.520005    Biso  1.000000  B
   B          1.0     0.302006     0.442647     0.517693    Biso  1.000000  B
   B          1.0     0.301770     0.489785     0.518106    Biso  1.000000  B
   B          1.0     0.537304     0.348029     0.520007    Biso  1.000000  B
   B          1.0     0.537353     0.231310     0.520023    Biso  1.000000  B
   B          1.0     0.161646     0.348406     0.518368    Biso  1.000000  B
   B          1.0     0.089297     0.588110     0.523585    Biso  1.000000  B
   B          1.0     0.370805     0.067331     0.523518    Biso  1.000000  B
   B          1.0     0.465705     0.489447     0.518384    Biso  1.000000  B
   B          1.0     0.537346     0.277976     0.520039    Biso  1.000000  B
   B          1.0     0.254788     0.231453     0.519458    Biso  1.000000  B
   B          1.0     0.371270     0.091110     0.521387    Biso  1.000000  B
   B          1.0     0.255161     0.278502     0.517886    Biso  1.000000  B
   B          1.0     0.537349     0.207982     0.520026    Biso  1.000000  B
   B          1.0     0.255343     0.325399     0.517616    Biso  1.000000  B
   B          1.0     0.537309     0.137980     0.520008    Biso  1.000000  B
   B          1.0     0.275934     0.135991     0.520738    Biso  1.000000  B
   B          1.0     0.537249     0.091275     0.519978    Biso  1.000000  B
   B          1.0     0.926927     0.560701     0.523332    Biso  1.000000  B
   B          1.0     0.302117     0.395720     0.517601    Biso  1.000000  B
   B          1.0     0.537142     0.044511     0.519984    Biso  1.000000  B
   B          1.0     0.255399     0.395693     0.517603    Biso  1.000000  B
   B          1.0     0.512737     0.974132     0.520630    Biso  1.000000  B
   B          1.0     0.395410     0.466079     0.517842    Biso  1.000000  B
   B          1.0     0.925464     0.486756     0.521941    Biso  1.000000  B
   B          1.0     0.512451     0.950456     0.522570    Biso  1.000000  B
   B          1.0     0.372284     0.278774     0.517586    Biso  1.000000  B
   B          1.0     0.441596     0.020929     0.521465    Biso  1.000000  B
   B          1.0     0.465985     0.115068     0.517844    Biso  1.000000  B
   B          1.0     0.302145     0.348894     0.517577    Biso  1.000000  B
   B          1.0     0.372303     0.325509     0.517586    Biso  1.000000  B
   B          1.0     0.489759     0.185073     0.518098    Biso  1.000000  B
   B          1.0     0.465634     0.044704     0.518625    Biso  1.000000  B
   B          1.0     0.442259     0.091633     0.517988    Biso  1.000000  B
   B          1.0     0.489772     0.325122     0.518106    Biso  1.000000  B
   B          1.0     0.372237     0.395681     0.517620    Biso  1.000000  B
   B          1.0     0.442459     0.138494     0.517718    Biso  1.000000  B
   B          1.0     0.418630     0.091542     0.518419    Biso  1.000000  B
   B          1.0     0.254641     0.537352     0.520029    Biso  1.000000  B
   B          1.0     0.489625     0.418704     0.518168    Biso  1.000000  B
   B          1.0     0.442523     0.161883     0.517696    Biso  1.000000  B
   B          1.0     0.416064     0.588000     0.523581    Biso  1.000000  B
   B          1.0     0.302043     0.278692     0.517615    Biso  1.000000  B
   B          1.0     0.020838     0.561214     0.521703    Biso  1.000000  B
   B          1.0     0.442605     0.208613     0.517688    Biso  1.000000  B
   B          1.0     0.278344     0.231669     0.518374    Biso  1.000000  B
   B          1.0     0.301962     0.255270     0.517689    Biso  1.000000  B
   B          1.0     0.394979     0.091372     0.519464    Biso  1.000000  B
   B          1.0     0.510145     0.587537     0.524854    Biso  1.000000  B
   B          1.0     0.371674     0.513429     0.518757    Biso  1.000000  B
   B          1.0     0.512110     0.560764     0.522864    Biso  1.000000  B
   B          1.0     0.418240     0.537185     0.520028    Biso  1.000000  B
   B          1.0     0.231154     0.231154     0.521419    Biso  1.000000  B
   B          1.0     0.442642     0.255311     0.517690    Biso  1.000000  B
   B          1.0     0.512820     0.512820     0.519997    Biso  1.000000  B
   B          1.0     0.419130     0.232015     0.517632    Biso  1.000000  B
   B          1.0     0.278502     0.255161     0.517886    Biso  1.000000  B
   B          1.0     0.442647     0.302006     0.517692    Biso  1.000000  B
   B          1.0     0.369275     0.588082     0.523558    Biso  1.000000  B
   B          1.0     0.301688     0.208332     0.518371    Biso  1.000000  B
   B          1.0     0.513333     0.418510     0.518810    Biso  1.000000  B
   B          1.0     0.230947     0.561409     0.521897    Biso  1.000000  B
   B          1.0     0.231821     0.301847     0.517884    Biso  1.000000  B
   B          1.0     0.418844     0.466023     0.517871    Biso  1.000000  B
   B          1.0     0.513429     0.371674     0.518756    Biso  1.000000  B
   B          1.0     0.950456     0.512451     0.522570    Biso  1.000000  B
   B          1.0     0.442592     0.372109     0.517705    Biso  1.000000  B
   B          1.0     0.489029     0.997659     0.520003    Biso  1.000000  B
   B          1.0     0.231752     0.489787     0.518105    Biso  1.000000  B
   B          1.0     0.231992     0.348767     0.517620    Biso  1.000000  B
   B          1.0     0.513492     0.301579     0.518758    Biso  1.000000  B
   B          1.0     0.278742     0.325458     0.517588    Biso  1.000000  B
   B          1.0     0.997483     0.465131     0.521615    Biso  1.000000  B
   B          1.0     0.442495     0.418946     0.517744    Biso  1.000000  B
   B          1.0     0.231964     0.442628     0.517688    Biso  1.000000  B
   B          1.0     0.513505     0.254900     0.518752    Biso  1.000000  B
   B          1.0     0.419022     0.419022     0.517688    Biso  1.000000  B
   B          1.0     0.442420     0.442419     0.517801    Biso  1.000000  B
   B          1.0     0.232035     0.395662     0.517607    Biso  1.000000  B
   B          1.0     0.300703     0.137380     0.523592    Biso  1.000000  B
   B          1.0     0.278692     0.302043     0.517615    Biso  1.000000  B
   B          1.0     0.489650     0.114995     0.518107    Biso  1.000000  B
   B          1.0     0.465510     0.513156     0.519032    Biso  1.000000  B
   B          1.0     0.067985     0.418416     0.519494    Biso  1.000000  B
   B          1.0     0.513464     0.161560     0.518745    Biso  1.000000  B
   B          1.0     0.466050     0.138458     0.517819    Biso  1.000000  B
   B          1.0     0.278237     0.513501     0.518754    Biso  1.000000  B
   B          1.0     0.419117     0.372184     0.517649    Biso  1.000000  B
   B          1.0     0.299271     0.112661     0.520717    Biso  1.000000  B
   B          1.0     0.441983     0.513258     0.518881    Biso  1.000000  B
   B          1.0     0.464833     0.561087     0.521998    Biso  1.000000  B
   B          1.0     0.441711     0.537111     0.520095    Biso  1.000000  B
   B          1.0     0.513207     0.044672     0.518854    Biso  1.000000  B
   B          1.0     0.489681     0.395270     0.518133    Biso  1.000000  B
   B          1.0     0.395617     0.208661     0.517616    Biso  1.000000  B
   B          1.0     0.020929     0.441596     0.521465    Biso  1.000000  B
   B          1.0     0.395553     0.185271     0.517640    Biso  1.000000  B
   B          1.0     0.419159     0.325432     0.517636    Biso  1.000000  B
   B          1.0     0.489307     0.489307     0.518699    Biso  1.000000  B
   B          1.0     0.254028     0.184045     0.523615    Biso  1.000000  B
   B          1.0     0.466079     0.395410     0.517842    Biso  1.000000  B
   B          1.0     0.395195     0.114925     0.518388    Biso  1.000000  B
   B          1.0     0.275885     0.588142     0.523645    Biso  1.000000  B
   B          1.0     0.278774     0.372284     0.517586    Biso  1.000000  B
   B          1.0     0.466149     0.348625     0.517821    Biso  1.000000  B
   B          1.0     0.489723     0.371866     0.518115    Biso  1.000000  B
   B          1.0     0.019251     0.392746     0.520688    Biso  1.000000  B
   B          1.0     0.466169     0.325260     0.517818    Biso  1.000000  B
   B          1.0     0.417649     0.020559     0.523509    Biso  1.000000  B
   B          1.0     0.950553     0.536589     0.521785    Biso  1.000000  B
   B          1.0     0.925728     0.587679     0.524534    Biso  1.000000  B
   B          1.0     0.395681     0.372237     0.517620    Biso  1.000000  B
   B          1.0     0.489112     0.513016     0.519349    Biso  1.000000  B
   B          1.0     0.255221     0.466182     0.517818    Biso  1.000000  B
   B          1.0     0.255311     0.442642     0.517690    Biso  1.000000  B
   B          1.0     0.394425     0.561305     0.521753    Biso  1.000000  B
   B          1.0     0.395513     0.442552     0.517718    Biso  1.000000  B
   B          1.0     0.418116     0.044344     0.521403    Biso  1.000000  B
   B          1.0     0.465131     0.997483     0.521615    Biso  1.000000  B
   B          1.0     0.278721     0.419163     0.517631    Biso  1.000000  B
   B          1.0     0.255088     0.489792     0.518109    Biso  1.000000  B
   B          1.0     0.395720     0.302117     0.517601    Biso  1.000000  B
   B          1.0     0.254273     0.561409     0.521894    Biso  1.000000  B
   B          1.0     0.068188     0.489500     0.518218    Biso  1.000000  B
   B          1.0     0.277976     0.537346     0.520039    Biso  1.000000  B
   B          1.0     0.441130     0.997139     0.523596    Biso  1.000000  B
   Ir         1.0     0.529112     0.363781     0.462589    Biso  1.000000  Ir
   Ir         1.0     0.686268     0.390053     0.466227    Biso  1.000000  Ir
   Ir         1.0     0.576709     0.363251     0.467114    Biso  1.000000  Ir
   Ir         1.0     0.875905     0.342559     0.461736    Biso  1.000000  Ir
   Ir         1.0     0.922281     0.202261     0.460443    Biso  1.000000  Ir
   Ir         1.0     0.686277     0.017002     0.465338    Biso  1.000000  Ir
   Ir         1.0     0.922902     0.319370     0.462101    Biso  1.000000  Ir
   Ir         1.0     0.686259     0.086952     0.465582    Biso  1.000000  Ir
   Ir         1.0     0.576738     0.130007     0.467162    Biso  1.000000  Ir
   Ir         1.0     0.505161     0.457710     0.461965    Biso  1.000000  Ir
   Ir         1.0     0.872769     0.551435     0.470012    Biso  1.000000  Ir
   Ir         1.0     0.528979     0.434011     0.462811    Biso  1.000000  Ir
   Ir         1.0     0.686280     0.320030     0.465380    Biso  1.000000  Ir
   Ir         1.0     0.642866     0.852051     0.460575    Biso  1.000000  Ir
   Ir         1.0     0.875440     0.898923     0.460489    Biso  1.000000  Ir
   Ir         1.0     0.664868     0.782906     0.449621    Biso  1.000000  Ir
   Ir         1.0     0.686703     0.783134     0.466238    Biso  1.000000  Ir
   Ir         1.0     0.504249     0.598433     0.454789    Biso  1.000000  Ir
   Ir         1.0     0.664495     0.899586     0.449809    Biso  1.000000  Ir
   Ir         1.0     0.686482     0.506777     0.465688    Biso  1.000000  Ir
   Ir         1.0     0.875369     0.202274     0.460445    Biso  1.000000  Ir
   Ir         1.0     0.922395     0.851935     0.460567    Biso  1.000000  Ir
   Ir         1.0     0.529955     0.734745     0.463199    Biso  1.000000  Ir
   Ir         1.0     0.576032     0.527429     0.468839    Biso  1.000000  Ir
   Ir         1.0     0.528936     0.036940     0.462813    Biso  1.000000  Ir
   Ir         1.0     0.919622     0.504092     0.467846    Biso  1.000000  Ir
   Ir         1.0     0.922225     0.178911     0.460376    Biso  1.000000  Ir
   Ir         1.0     0.945524     0.108901     0.460300    Biso  1.000000  Ir
   Ir         1.0     0.876362     0.389608     0.463507    Biso  1.000000  Ir
   Ir         1.0     0.576712     0.083353     0.467116    Biso  1.000000  Ir
   Ir         1.0     0.248983     0.851959     0.460608    Biso  1.000000  Ir
   Ir         1.0     0.664492     0.086190     0.448832    Biso  1.000000  Ir
   Ir         1.0     0.922314     0.875389     0.460449    Biso  1.000000  Ir
   Ir         1.0     0.505415     0.317276     0.461503    Biso  1.000000  Ir
   Ir         1.0     0.686401     0.853514     0.466459    Biso  1.000000  Ir
   Ir         1.0     0.529924     0.783210     0.466325    Biso  1.000000  Ir
   Ir         1.0     0.686276     0.343363     0.465589    Biso  1.000000  Ir
   Ir         1.0     0.504890     0.504890     0.462898    Biso  1.000000  Ir
   Ir         1.0     0.553255     0.710979     0.465264    Biso  1.000000  Ir
   Ir         1.0     0.689255     0.712654     0.457868    Biso  1.000000  Ir
   Ir         1.0     0.574679     0.597510     0.457013    Biso  1.000000  Ir
   Ir         1.0     0.551808     0.896047     0.468645    Biso  1.000000  Ir
   Ir         1.0     0.642930     0.341708     0.459992    Biso  1.000000  Ir
   Ir         1.0     0.642782     0.481853     0.460841    Biso  1.000000  Ir
   Ir         1.0     0.923696     0.390117     0.467321    Biso  1.000000  Ir
   Ir         1.0     0.576690     0.060020     0.467103    Biso  1.000000  Ir
   Ir         1.0     0.576683     0.386615     0.467093    Biso  1.000000  Ir
   Ir         1.0     0.576757     0.199957     0.467217    Biso  1.000000  Ir
   Ir         1.0     0.686260     0.226778     0.465579    Biso  1.000000  Ir
   Ir         1.0     0.576659     0.036679     0.467077    Biso  1.000000  Ir
   Ir         1.0     0.898731     0.132263     0.460347    Biso  1.000000  Ir
   Ir         1.0     0.919365     0.528062     0.467856    Biso  1.000000  Ir
   Ir         1.0     0.945090     0.434984     0.460215    Biso  1.000000  Ir
   Ir         1.0     0.922708     0.295871     0.461459    Biso  1.000000  Ir
   Ir         1.0     0.552402     0.782892     0.452620    Biso  1.000000  Ir
   Ir         1.0     0.506777     0.686482     0.465688    Biso  1.000000  Ir
   Ir         1.0     0.642824     0.551596     0.459772    Biso  1.000000  Ir
   Ir         1.0     0.642931     0.295069     0.459965    Biso  1.000000  Ir
   Ir         1.0     0.576738     0.316563     0.467137    Biso  1.000000  Ir
   Ir         1.0     0.922394     0.435553     0.460810    Biso  1.000000  Ir
   Ir         1.0     0.921715     0.458387     0.460523    Biso  1.000000  Ir
   Ir         1.0     0.529163     0.200416     0.462543    Biso  1.000000  Ir
   Ir         1.0     0.249091     0.945929     0.460993    Biso  1.000000  Ir
   Ir         1.0     0.506608     0.782670     0.462868    Biso  1.000000  Ir
   Ir         1.0     0.875291     0.132306     0.460407    Biso  1.000000  Ir
   Ir         1.0     0.505359     0.130594     0.461543    Biso  1.000000  Ir
   Ir         1.0     0.664507     0.132791     0.448694    Biso  1.000000  Ir
   Ir         1.0     0.875366     0.642842     0.460831    Biso  1.000000  Ir
   Ir         1.0     0.551296     0.597900     0.454901    Biso  1.000000  Ir
   Ir         1.0     0.686277     0.947005     0.465914    Biso  1.000000  Ir
   Ir         1.0     0.642927     0.271757     0.459990    Biso  1.000000  Ir
   Ir         1.0     0.575491     0.712220     0.459230    Biso  1.000000  Ir
   Ir         1.0     0.528062     0.919365     0.467856    Biso  1.000000  Ir
   Ir         1.0     0.874754     0.620553     0.461214    Biso  1.000000  Ir
   Ir         1.0     0.666585     0.689737     0.461521    Biso  1.000000  Ir
   Ir         1.0     0.666396     0.712785     0.460643    Biso  1.000000  Ir
   Ir         1.0     0.642928     0.248444     0.460007    Biso  1.000000  Ir
   Ir         1.0     0.922042     0.642844     0.460496    Biso  1.000000  Ir
   Ir         1.0     0.922182     0.155572     0.460340    Biso  1.000000  Ir
   Ir         1.0     0.248957     0.875471     0.460557    Biso  1.000000  Ir
   Ir         1.0     0.665982     0.598251     0.457423    Biso  1.000000  Ir
   Ir         1.0     0.505110     0.037029     0.462026    Biso  1.000000  Ir
   Ir         1.0     0.575369     0.759584     0.451995    Biso  1.000000  Ir
   Ir         1.0     0.946465     0.389483     0.452885    Biso  1.000000  Ir
   Ir         1.0     0.709680     0.086893     0.465425    Biso  1.000000  Ir
   Ir         1.0     0.664517     0.179389     0.448619    Biso  1.000000  Ir
   Ir         1.0     0.923029     0.757467     0.462607    Biso  1.000000  Ir
   Ir         1.0     0.529901     0.759039     0.463319    Biso  1.000000  Ir
   Ir         1.0     0.528718     0.990038     0.463513    Biso  1.000000  Ir
   Ir         1.0     0.480973     0.989928     0.464339    Biso  1.000000  Ir
   Ir         1.0     0.709681     0.110199     0.465320    Biso  1.000000  Ir
   Ir         1.0     0.552444     0.504353     0.465440    Biso  1.000000  Ir
   Ir         1.0     0.922111     0.085589     0.460306    Biso  1.000000  Ir
   Ir         1.0     0.875272     0.085674     0.460403    Biso  1.000000  Ir
   Ir         1.0     0.665073     0.575405     0.450750    Biso  1.000000  Ir
   Ir         1.0     0.530087     0.686641     0.465800    Biso  1.000000  Ir
   Ir         1.0     0.642841     0.435109     0.460505    Biso  1.000000  Ir
   Ir         1.0     0.480508     0.943108     0.467098    Biso  1.000000  Ir
   Ir         1.0     0.552758     0.013402     0.464318    Biso  1.000000  Ir
   Ir         1.0     0.687900     0.736447     0.461164    Biso  1.000000  Ir
   Ir         1.0     0.709682     0.156806     0.465220    Biso  1.000000  Ir
   Ir         1.0     0.552609     0.480748     0.464872    Biso  1.000000  Ir
   Ir         1.0     0.552825     0.036792     0.464207    Biso  1.000000  Ir
   Ir         1.0     0.575162     0.827817     0.459168    Biso  1.000000  Ir
   Ir         1.0     0.504667     0.528622     0.463924    Biso  1.000000  Ir
   Ir         1.0     0.664581     0.852874     0.449732    Biso  1.000000  Ir
   Ir         1.0     0.709681     0.180111     0.465320    Biso  1.000000  Ir
   Ir         1.0     0.689737     0.666584     0.461523    Biso  1.000000  Ir
   Ir         1.0     0.576647     0.409998     0.467113    Biso  1.000000  Ir
   Ir         1.0     0.922251     0.898809     0.460381    Biso  1.000000  Ir
   Ir         1.0     0.642744     0.505210     0.460613    Biso  1.000000  Ir
   Ir         1.0     0.642948     0.155218     0.460069    Biso  1.000000  Ir
   Ir         1.0     0.664498     0.225999     0.448793    Biso  1.000000  Ir
   Ir         1.0     0.482870     0.852991     0.453240    Biso  1.000000  Ir
   Ir         1.0     0.689747     0.620635     0.460538    Biso  1.000000  Ir
   Ir         1.0     0.664529     0.505914     0.449343    Biso  1.000000  Ir
   Ir         1.0     0.575695     0.873272     0.469755    Biso  1.000000  Ir
   Ir         1.0     0.505914     0.664529     0.449343    Biso  1.000000  Ir
   Ir         1.0     0.642935     0.131922     0.460020    Biso  1.000000  Ir
   Ir         1.0     0.687938     0.575611     0.461170    Biso  1.000000  Ir
   Ir         1.0     0.575989     0.896517     0.469446    Biso  1.000000  Ir
   Ir         1.0     0.483267     0.806246     0.463305    Biso  1.000000  Ir
   Ir         1.0     0.875275     0.039037     0.460403    Biso  1.000000  Ir
   Ir         1.0     0.874002     0.528096     0.452002    Biso  1.000000  Ir
   Ir         1.0     0.642925     0.108618     0.460007    Biso  1.000000  Ir
   Ir         1.0     0.552033     0.805613     0.459823    Biso  1.000000  Ir
   Ir         1.0     0.922559     0.272422     0.461029    Biso  1.000000  Ir
   Ir         1.0     0.709697     0.273343     0.465197    Biso  1.000000  Ir
   Ir         1.0     0.664481     0.482622     0.449744    Biso  1.000000  Ir
   Ir         1.0     0.664494     0.249307     0.448827    Biso  1.000000  Ir
   Ir         1.0     0.576753     0.269904     0.467185    Biso  1.000000  Ir
   Ir         1.0     0.506707     0.806664     0.466243    Biso  1.000000  Ir
   Ir         1.0     0.875284     0.015712     0.460405    Biso  1.000000  Ir
   Ir         1.0     0.664506     0.992919     0.448783    Biso  1.000000  Ir
   Ir         1.0     0.551684     0.850738     0.452815    Biso  1.000000  Ir
   Ir         1.0     0.876001     0.781337     0.461938    Biso  1.000000  Ir
   Ir         1.0     0.552900     0.386901     0.464183    Biso  1.000000  Ir
   Ir         1.0     0.686285     0.436763     0.466637    Biso  1.000000  Ir
   Ir         1.0     0.643619     0.643619     0.461288    Biso  1.000000  Ir
   Ir         1.0     0.944721     0.620699     0.460556    Biso  1.000000  Ir
   Ir         1.0     0.664500     0.272614     0.448760    Biso  1.000000  Ir
   Ir         1.0     0.709727     0.343318     0.465518    Biso  1.000000  Ir
   Ir         1.0     0.529081     0.387164     0.462633    Biso  1.000000  Ir
   Ir         1.0     0.576477     0.966598     0.467476    Biso  1.000000  Ir
   Ir         1.0     0.876105     0.366053     0.462475    Biso  1.000000  Ir
   Ir         1.0     0.945597     0.155577     0.460355    Biso  1.000000  Ir
   Ir         1.0     0.576557     0.989970     0.467213    Biso  1.000000  Ir
   Ir         1.0     0.664509     0.295920     0.448674    Biso  1.000000  Ir
   Ir         1.0     0.851843     0.992458     0.460521    Biso  1.000000  Ir
   Ir         1.0     0.686261     0.063642     0.465547    Biso  1.000000  Ir
   Ir         1.0     0.642928     0.038671     0.459969    Biso  1.000000  Ir
   Ir         1.0     0.923114     0.412833     0.453151    Biso  1.000000  Ir
   Ir         1.0     0.945377     0.642861     0.460269    Biso  1.000000  Ir
   Ir         1.0     0.552989     0.223495     0.464141    Biso  1.000000  Ir
   Ir         1.0     0.598772     0.014020     0.453339    Biso  1.000000  Ir
   Ir         1.0     0.922929     0.664486     0.449558    Biso  1.000000  Ir
   Ir         1.0     0.642922     0.015351     0.459990    Biso  1.000000  Ir
   Ir         1.0     0.709799     0.413355     0.466233    Biso  1.000000  Ir
   Ir         1.0     0.643240     0.736062     0.461270    Biso  1.000000  Ir
   Ir         1.0     0.876510     0.733713     0.464501    Biso  1.000000  Ir
   Ir         1.0     0.946266     0.664488     0.449268    Biso  1.000000  Ir
   Ir         1.0     0.529160     0.293727     0.462559    Biso  1.000000  Ir
   Ir         1.0     0.686265     0.110255     0.465497    Biso  1.000000  Ir
   Ir         1.0     0.876666     0.413223     0.464794    Biso  1.000000  Ir
   Ir         1.0     0.945503     0.085571     0.460291    Biso  1.000000  Ir
   Ir         1.0     0.552983     0.270143     0.464169    Biso  1.000000  Ir
   Ir         1.0     0.270683     0.247351     0.461136    Biso  1.000000  Ir
   Ir         1.0     0.598818     0.060678     0.453368    Biso  1.000000  Ir
   Ir         1.0     0.664513     0.319234     0.448665    Biso  1.000000  Ir
   Ir         1.0     0.552666     0.989985     0.464557    Biso  1.000000  Ir
   Ir         1.0     0.686276     0.156858     0.465310    Biso  1.000000  Ir
   Ir         1.0     0.576616     0.013330     0.467093    Biso  1.000000  Ir
   Ir         1.0     0.552975     0.293474     0.464181    Biso  1.000000  Ir
   Ir         1.0     0.898742     0.968977     0.460350    Biso  1.000000  Ir
   Ir         1.0     0.270814     0.270814     0.460687    Biso  1.000000  Ir
   Ir         1.0     0.947005     0.686277     0.465914    Biso  1.000000  Ir
   Ir         1.0     0.598830     0.084002     0.453364    Biso  1.000000  Ir
   Ir         1.0     0.481042     0.528784     0.463334    Biso  1.000000  Ir
   Ir         1.0     0.851896     0.945765     0.460543    Biso  1.000000  Ir
   Ir         1.0     0.710179     0.506852     0.464403    Biso  1.000000  Ir
   Ir         1.0     0.598838     0.107322     0.453384    Biso  1.000000  Ir
   Ir         1.0     0.851865     0.969118     0.460529    Biso  1.000000  Ir
   Ir         1.0     0.270503     0.223842     0.462020    Biso  1.000000  Ir
   Ir         1.0     0.598845     0.130639     0.453408    Biso  1.000000  Ir
   Ir         1.0     0.710394     0.530211     0.464823    Biso  1.000000  Ir
   Ir         1.0     0.481609     0.434380     0.461181    Biso  1.000000  Ir
   Ir         1.0     0.620699     0.944721     0.460556    Biso  1.000000  Ir
   Ir         1.0     0.709763     0.390006     0.466080    Biso  1.000000  Ir
   Ir         1.0     0.851935     0.922395     0.460567    Biso  1.000000  Ir
   Ir         1.0     0.620657     0.921384     0.460852    Biso  1.000000  Ir
   Ir         1.0     0.270965     0.317656     0.460363    Biso  1.000000  Ir
   Ir         1.0     0.642926     0.061989     0.459964    Biso  1.000000  Ir
   Ir         1.0     0.712220     0.575491     0.459231    Biso  1.000000  Ir
   Ir         1.0     0.270056     0.176760     0.465475    Biso  1.000000  Ir
   Ir         1.0     0.898771     0.945622     0.460361    Biso  1.000000  Ir
   Ir         1.0     0.946668     0.733576     0.463871    Biso  1.000000  Ir
   Ir         1.0     0.709716     0.319985     0.465268    Biso  1.000000  Ir
   Ir         1.0     0.642923     0.085306     0.459990    Biso  1.000000  Ir
   Ir         1.0     0.269982     0.153400     0.466099    Biso  1.000000  Ir
   Ir         1.0     0.576367     0.943219     0.467943    Biso  1.000000  Ir
   Ir         1.0     0.620608     0.898054     0.461161    Biso  1.000000  Ir
   Ir         1.0     0.481766     0.340784     0.460937    Biso  1.000000  Ir
   Ir         1.0     0.270738     0.130888     0.449785    Biso  1.000000  Ir
   Ir         1.0     0.946397     0.757431     0.462504    Biso  1.000000  Ir
   Ir         1.0     0.712901     0.620604     0.460662    Biso  1.000000  Ir
   Ir         1.0     0.851986     0.899004     0.460611    Biso  1.000000  Ir
   Ir         1.0     0.598858     0.200565     0.453543    Biso  1.000000  Ir
   Ir         1.0     0.898809     0.922251     0.460381    Biso  1.000000  Ir
   Ir         1.0     0.709682     0.226724     0.465438    Biso  1.000000  Ir
   Ir         1.0     0.481788     0.294092     0.460914    Biso  1.000000  Ir
   Ir         1.0     0.598858     0.223871     0.453499    Biso  1.000000  Ir
   Ir         1.0     0.712927     0.643453     0.461484    Biso  1.000000  Ir
   Ir         1.0     0.709680     0.203417     0.465426    Biso  1.000000  Ir
   Ir         1.0     0.943045     0.552363     0.465853    Biso  1.000000  Ir
   Ir         1.0     0.271011     0.387866     0.460314    Biso  1.000000  Ir
   Ir         1.0     0.922103     0.062265     0.460305    Biso  1.000000  Ir
   Ir         1.0     0.875271     0.062357     0.460403    Biso  1.000000  Ir
   Ir         1.0     0.481789     0.247424     0.460913    Biso  1.000000  Ir
   Ir         1.0     0.598856     0.247181     0.453436    Biso  1.000000  Ir
   Ir         1.0     0.620496     0.851519     0.460791    Biso  1.000000  Ir
   Ir         1.0     0.709682     0.133503     0.465220    Biso  1.000000  Ir
   Ir         1.0     0.898789     0.178917     0.460378    Biso  1.000000  Ir
   Ir         1.0     0.270987     0.411291     0.460359    Biso  1.000000  Ir
   Ir         1.0     0.620507     0.828365     0.460153    Biso  1.000000  Ir
   Ir         1.0     0.574949     0.782394     0.458205    Biso  1.000000  Ir
   Ir         1.0     0.481771     0.200757     0.460921    Biso  1.000000  Ir
   Ir         1.0     0.712184     0.712184     0.459759    Biso  1.000000  Ir
   Ir         1.0     0.942874     0.504361     0.466901    Biso  1.000000  Ir
   Ir         1.0     0.898859     0.898859     0.460420    Biso  1.000000  Ir
   Ir         1.0     0.598845     0.293820     0.453382    Biso  1.000000  Ir
   Ir         1.0     0.270940     0.434743     0.460448    Biso  1.000000  Ir
   Ir         1.0     0.711080     0.735529     0.465581    Biso  1.000000  Ir
   Ir         1.0     0.852133     0.852133     0.460841    Biso  1.000000  Ir
   Ir         1.0     0.709690     0.040267     0.465335    Biso  1.000000  Ir
   Ir         1.0     0.505270     0.083859     0.461662    Biso  1.000000  Ir
   Ir         1.0     0.598840     0.317144     0.453362    Biso  1.000000  Ir
   Ir         1.0     0.945868     0.828395     0.460741    Biso  1.000000  Ir
   Ir         1.0     0.898756     0.155587     0.460358    Biso  1.000000  Ir
   Ir         1.0     0.709700     0.016944     0.465195    Biso  1.000000  Ir
   Ir         1.0     0.944179     0.457592     0.450430    Biso  1.000000  Ir
   Ir         1.0     0.898923     0.875440     0.460489    Biso  1.000000  Ir
   Ir         1.0     0.481638     0.107336     0.461075    Biso  1.000000  Ir
   Ir         1.0     0.710294     0.782778     0.464525    Biso  1.000000  Ir
   Ir         1.0     0.922150     0.132240     0.460321    Biso  1.000000  Ir
   Ir         1.0     0.945765     0.851896     0.460543    Biso  1.000000  Ir
   Ir         1.0     0.249010     0.922443     0.460742    Biso  1.000000  Ir
   Ir         1.0     0.270757     0.481791     0.460913    Biso  1.000000  Ir
   Ir         1.0     0.710156     0.806349     0.464826    Biso  1.000000  Ir
   Ir         1.0     0.642935     0.318383     0.459971    Biso  1.000000  Ir
   Ir         1.0     0.598815     0.363818     0.453358    Biso  1.000000  Ir
   Ir         1.0     0.875310     0.155624     0.460413    Biso  1.000000  Ir
   Ir         1.0     0.686282     0.923656     0.466244    Biso  1.000000  Ir
   Ir         1.0     0.248966     0.898961     0.460601    Biso  1.000000  Ir
   Ir         1.0     0.686300     0.900294     0.466519    Biso  1.000000  Ir
   Ir         1.0     0.270602     0.505429     0.461491    Biso  1.000000  Ir
   Ir         1.0     0.598792     0.387171     0.453337    Biso  1.000000  Ir
   Ir         1.0     0.709929     0.853354     0.466100    Biso  1.000000  Ir
   Ir         1.0     0.620466     0.736132     0.461116    Biso  1.000000  Ir
   Ir         1.0     0.642914     0.365044     0.460019    Biso  1.000000  Ir
   Ir         1.0     0.945684     0.875350     0.460427    Biso  1.000000  Ir
   Ir         1.0     0.598759     0.410540     0.453405    Biso  1.000000  Ir
   Ir         1.0     0.899004     0.851986     0.460611    Biso  1.000000  Ir
   Ir         1.0     0.270394     0.529167     0.462544    Biso  1.000000  Ir
   Ir         1.0     0.709849     0.876788     0.466223    Biso  1.000000  Ir
   Ir         1.0     0.898714     0.108942     0.460342    Biso  1.000000  Ir
   Ir         1.0     0.249045     0.828413     0.460767    Biso  1.000000  Ir
   Ir         1.0     0.686616     0.806617     0.465679    Biso  1.000000  Ir
   Ir         1.0     0.945622     0.898771     0.460361    Biso  1.000000  Ir
   Ir         1.0     0.598714     0.433928     0.453601    Biso  1.000000  Ir
   Ir         1.0     0.505302     0.410783     0.461665    Biso  1.000000  Ir
   Ir         1.0     0.899768     0.366269     0.463298    Biso  1.000000  Ir
   Ir         1.0     0.686820     0.759752     0.467188    Biso  1.000000  Ir
   Ir         1.0     0.852554     0.781424     0.462166    Biso  1.000000  Ir
   Ir         1.0     0.458387     0.921715     0.460523    Biso  1.000000  Ir
   Ir         1.0     0.576424     0.480322     0.467850    Biso  1.000000  Ir
   Ir         1.0     0.620635     0.689746     0.460537    Biso  1.000000  Ir
   Ir         1.0     0.709739     0.946928     0.465515    Biso  1.000000  Ir
   Ir         1.0     0.946519     0.319597     0.462862    Biso  1.000000  Ir
   Ir         1.0     0.269904     0.576753     0.467185    Biso  1.000000  Ir
   Ir         1.0     0.642813     0.458480     0.460740    Biso  1.000000  Ir
   Ir         1.0     0.945574     0.922164     0.460324    Biso  1.000000  Ir
   Ir         1.0     0.459534     0.876379     0.453453    Biso  1.000000  Ir
   Ir         1.0     0.689621     0.689621     0.460610    Biso  1.000000  Ir
   Ir         1.0     0.576596     0.433406     0.467230    Biso  1.000000  Ir
   Ir         1.0     0.620752     0.666545     0.460571    Biso  1.000000  Ir
   Ir         1.0     0.598433     0.504249     0.454789    Biso  1.000000  Ir
   Ir         1.0     0.270498     0.598850     0.453406    Biso  1.000000  Ir
   Ir         1.0     0.503846     0.576272     0.468354    Biso  1.000000  Ir
   Ir         1.0     0.900066     0.389884     0.464655    Biso  1.000000  Ir
   Ir         1.0     0.459915     0.829765     0.464109    Biso  1.000000  Ir
   Ir         1.0     0.620692     0.643399     0.460899    Biso  1.000000  Ir
   Ir         1.0     0.875543     0.272320     0.460684    Biso  1.000000  Ir
   Ir         1.0     0.504784     0.620493     0.461168    Biso  1.000000  Ir
   Ir         1.0     0.899242     0.804922     0.461174    Biso  1.000000  Ir
   Ir         1.0     0.271157     0.620835     0.460291    Biso  1.000000  Ir
   Ir         1.0     0.733517     0.016693     0.463774    Biso  1.000000  Ir
   Ir         1.0     0.576727     0.339901     0.467124    Biso  1.000000  Ir
   Ir         1.0     0.459612     0.781970     0.461941    Biso  1.000000  Ir
   Ir         1.0     0.733504     0.040015     0.463848    Biso  1.000000  Ir
   Ir         1.0     0.597900     0.551295     0.454901    Biso  1.000000  Ir
   Ir         1.0     0.945512     0.968896     0.460293    Biso  1.000000  Ir
   Ir         1.0     0.506852     0.710179     0.464403    Biso  1.000000  Ir
   Ir         1.0     0.686802     0.553400     0.466633    Biso  1.000000  Ir
   Ir         1.0     0.506681     0.734305     0.462603    Biso  1.000000  Ir
   Ir         1.0     0.643012     0.574685     0.459820    Biso  1.000000  Ir
   Ir         1.0     0.459859     0.733943     0.463612    Biso  1.000000  Ir
   Ir         1.0     0.506539     0.758543     0.461970    Biso  1.000000  Ir
   Ir         1.0     0.875752     0.319113     0.461230    Biso  1.000000  Ir
   Ir         1.0     0.945495     0.992242     0.460288    Biso  1.000000  Ir
   Ir         1.0     0.620437     0.597464     0.460687    Biso  1.000000  Ir
   Ir         1.0     0.272614     0.664500     0.448760    Biso  1.000000  Ir
   Ir         1.0     0.597607     0.597607     0.458153    Biso  1.000000  Ir
   Ir         1.0     0.945723     0.202294     0.460532    Biso  1.000000  Ir
   Ir         1.0     0.643399     0.620692     0.460899    Biso  1.000000  Ir
   Ir         1.0     0.686314     0.460121     0.466489    Biso  1.000000  Ir
   Ir         1.0     0.733490     0.109945     0.463772    Biso  1.000000  Ir
   Ir         1.0     0.853354     0.709929     0.466100    Biso  1.000000  Ir
   Ir         1.0     0.620351     0.574465     0.460005    Biso  1.000000  Ir
   Ir         1.0     0.597464     0.620437     0.460687    Biso  1.000000  Ir
   Ir         1.0     0.733490     0.133251     0.463742    Biso  1.000000  Ir
   Ir         1.0     0.504544     0.897384     0.451541    Biso  1.000000  Ir
   Ir         1.0     0.504092     0.919622     0.467846    Biso  1.000000  Ir
   Ir         1.0     0.597757     0.643207     0.460352    Biso  1.000000  Ir
   Ir         1.0     0.968851     0.015562     0.460276    Biso  1.000000  Ir
   Ir         1.0     0.576754     0.176644     0.467199    Biso  1.000000  Ir
   Ir         1.0     0.733490     0.156556     0.463773    Biso  1.000000  Ir
   Ir         1.0     0.273343     0.709697     0.465197    Biso  1.000000  Ir
   Ir         1.0     0.643640     0.666687     0.461430    Biso  1.000000  Ir
   Ir         1.0     0.875299     0.992380     0.460408    Biso  1.000000  Ir
   Ir         1.0     0.457337     0.598655     0.453929    Biso  1.000000  Ir
   Ir         1.0     0.945555     0.132236     0.460319    Biso  1.000000  Ir
   Ir         1.0     0.968853     0.038898     0.460277    Biso  1.000000  Ir
   Ir         1.0     0.528844     0.013511     0.463049    Biso  1.000000  Ir
   Ir         1.0     0.899752     0.436185     0.453373    Biso  1.000000  Ir
   Ir         1.0     0.273093     0.733525     0.463720    Biso  1.000000  Ir
   Ir         1.0     0.620345     0.528192     0.460859    Biso  1.000000  Ir
   Ir         1.0     0.597995     0.689364     0.457767    Biso  1.000000  Ir
   Ir         1.0     0.457215     0.552722     0.464525    Biso  1.000000  Ir
   Ir         1.0     0.923152     0.342931     0.463066    Biso  1.000000  Ir
   Ir         1.0     0.620493     0.504784     0.461168    Biso  1.000000  Ir
   Ir         1.0     0.686270     0.273393     0.465419    Biso  1.000000  Ir
   Ir         1.0     0.899917     0.733650     0.464297    Biso  1.000000  Ir
   Ir         1.0     0.272831     0.757391     0.462458    Biso  1.000000  Ir
   Ir         1.0     0.686262     0.250085     0.465542    Biso  1.000000  Ir
   Ir         1.0     0.968864     0.062233     0.460281    Biso  1.000000  Ir
   Ir         1.0     0.923445     0.366544     0.464400    Biso  1.000000  Ir
   Ir         1.0     0.852874     0.664581     0.449732    Biso  1.000000  Ir
   Ir         1.0     0.733511     0.249779     0.463777    Biso  1.000000  Ir
   Ir         1.0     0.529152     0.177089     0.462557    Biso  1.000000  Ir
   Ir         1.0     0.945489     0.062242     0.460287    Biso  1.000000  Ir
   Ir         1.0     0.272623     0.781169     0.461617    Biso  1.000000  Ir
   Ir         1.0     0.733525     0.273093     0.463720    Biso  1.000000  Ir
   Ir         1.0     0.876942     0.436803     0.467584    Biso  1.000000  Ir
   Ir         1.0     0.620597     0.481359     0.461135    Biso  1.000000  Ir
   Ir         1.0     0.529169     0.223741     0.462536    Biso  1.000000  Ir
   Ir         1.0     0.620666     0.457947     0.460850    Biso  1.000000  Ir
   Ir         1.0     0.875350     0.945684     0.460427    Biso  1.000000  Ir
   Ir         1.0     0.529170     0.247066     0.462536    Biso  1.000000  Ir
   Ir         1.0     0.272476     0.804850     0.461105    Biso  1.000000  Ir
   Ir         1.0     0.529167     0.270394     0.462544    Biso  1.000000  Ir
   Ir         1.0     0.733560     0.319740     0.463876    Biso  1.000000  Ir
   Ir         1.0     0.597574     0.782275     0.458594    Biso  1.000000  Ir
   Ir         1.0     0.900188     0.709794     0.466073    Biso  1.000000  Ir
   Ir         1.0     0.529149     0.317067     0.462564    Biso  1.000000  Ir
   Ir         1.0     0.968912     0.108905     0.460309    Biso  1.000000  Ir
   Ir         1.0     0.620715     0.434554     0.460564    Biso  1.000000  Ir
   Ir         1.0     0.272380     0.828458     0.460819    Biso  1.000000  Ir
   Ir         1.0     0.642842     0.875366     0.460831    Biso  1.000000  Ir
   Ir         1.0     0.733585     0.343074     0.464077    Biso  1.000000  Ir
   Ir         1.0     0.458195     0.364263     0.460661    Biso  1.000000  Ir
   Ir         1.0     0.597763     0.804953     0.457276    Biso  1.000000  Ir
   Ir         1.0     0.875389     0.922314     0.460449    Biso  1.000000  Ir
   Ir         1.0     0.968953     0.132250     0.460344    Biso  1.000000  Ir
   Ir         1.0     0.874925     0.505261     0.460879    Biso  1.000000  Ir
   Ir         1.0     0.272330     0.852016     0.460689    Biso  1.000000  Ir
   Ir         1.0     0.598167     0.827805     0.453302    Biso  1.000000  Ir
   Ir         1.0     0.900294     0.686300     0.466519    Biso  1.000000  Ir
   Ir         1.0     0.458229     0.317547     0.460619    Biso  1.000000  Ir
   Ir         1.0     0.664496     0.969595     0.448992    Biso  1.000000  Ir
   Ir         1.0     0.528784     0.481042     0.463334    Biso  1.000000  Ir
   Ir         1.0     0.552020     0.828320     0.461154    Biso  1.000000  Ir
   Ir         1.0     0.598090     0.850916     0.454608    Biso  1.000000  Ir
   Ir         1.0     0.272320     0.875543     0.460684    Biso  1.000000  Ir
   Ir         1.0     0.850916     0.598090     0.454608    Biso  1.000000  Ir
   Ir         1.0     0.528389     0.528389     0.464901    Biso  1.000000  Ir
   Ir         1.0     0.458236     0.270866     0.460610    Biso  1.000000  Ir
   Ir         1.0     0.642883     0.968707     0.460100    Biso  1.000000  Ir
   Ir         1.0     0.969006     0.155603     0.460408    Biso  1.000000  Ir
   Ir         1.0     0.528043     0.552196     0.466265    Biso  1.000000  Ir
   Ir         1.0     0.922202     0.922202     0.460344    Biso  1.000000  Ir
   Ir         1.0     0.272350     0.899052     0.460795    Biso  1.000000  Ir
   Ir         1.0     0.620809     0.364463     0.460255    Biso  1.000000  Ir
   Ir         1.0     0.527763     0.598221     0.454919    Biso  1.000000  Ir
   Ir         1.0     0.458222     0.224193     0.460620    Biso  1.000000  Ir
   Ir         1.0     0.642905     0.992030     0.460015    Biso  1.000000  Ir
   Ir         1.0     0.528192     0.620344     0.460859    Biso  1.000000  Ir
   Ir         1.0     0.899586     0.664495     0.449809    Biso  1.000000  Ir
   Ir         1.0     0.875504     0.875504     0.460562    Biso  1.000000  Ir
   Ir         1.0     0.598537     0.920653     0.454448    Biso  1.000000  Ir
   Ir         1.0     0.734089     0.483273     0.462784    Biso  1.000000  Ir
   Ir         1.0     0.850216     0.575238     0.469815    Biso  1.000000  Ir
   Ir         1.0     0.553400     0.686802     0.466633    Biso  1.000000  Ir
   Ir         1.0     0.530211     0.710394     0.464823    Biso  1.000000  Ir
   Ir         1.0     0.734305     0.506680     0.462603    Biso  1.000000  Ir
   Ir         1.0     0.897384     0.504544     0.451541    Biso  1.000000  Ir
   Ir         1.0     0.620831     0.317796     0.460257    Biso  1.000000  Ir
   Ir         1.0     0.598622     0.943994     0.453954    Biso  1.000000  Ir
   Ir         1.0     0.875586     0.852050     0.460693    Biso  1.000000  Ir
   Ir         1.0     0.969166     0.202357     0.460697    Biso  1.000000  Ir
   Ir         1.0     0.551596     0.642824     0.459772    Biso  1.000000  Ir
   Ir         1.0     0.734745     0.529955     0.463199    Biso  1.000000  Ir
   Ir         1.0     0.850738     0.551684     0.452815    Biso  1.000000  Ir
   Ir         1.0     0.551483     0.620199     0.460913    Biso  1.000000  Ir
   Ir         1.0     0.529301     0.806253     0.452489    Biso  1.000000  Ir
   Ir         1.0     0.272712     0.969624     0.461940    Biso  1.000000  Ir
   Ir         1.0     0.528943     0.828915     0.460278    Biso  1.000000  Ir
   Ir         1.0     0.969282     0.225768     0.460973    Biso  1.000000  Ir
   Ir         1.0     0.457930     0.083948     0.461109    Biso  1.000000  Ir
   Ir         1.0     0.620833     0.294475     0.460267    Biso  1.000000  Ir
   Ir         1.0     0.922632     0.804871     0.461106    Biso  1.000000  Ir
   Ir         1.0     0.736602     0.575356     0.461313    Biso  1.000000  Ir
   Ir         1.0     0.528096     0.874002     0.452002    Biso  1.000000  Ir
   Ir         1.0     0.896097     0.527756     0.468976    Biso  1.000000  Ir
   Ir         1.0     0.620835     0.271157     0.460291    Biso  1.000000  Ir
   Ir         1.0     0.919532     0.552118     0.467157    Biso  1.000000  Ir
   Ir         1.0     0.457635     0.036955     0.462481    Biso  1.000000  Ir
   Ir         1.0     0.664516     0.156087     0.448620    Biso  1.000000  Ir
   Ir         1.0     0.666545     0.620752     0.460571    Biso  1.000000  Ir
   Ir         1.0     0.552196     0.528043     0.466265    Biso  1.000000  Ir
   Ir         1.0     0.851552     0.528725     0.460715    Biso  1.000000  Ir
   Ir         1.0     0.296780     0.017063     0.466577    Biso  1.000000  Ir
   Ir         1.0     0.898054     0.620608     0.461161    Biso  1.000000  Ir
   Ir         1.0     0.620813     0.038039     0.460267    Biso  1.000000  Ir
   Ir         1.0     0.433530     0.989967     0.466282    Biso  1.000000  Ir
   Ir         1.0     0.620841     0.247840     0.460318    Biso  1.000000  Ir
   Ir         1.0     0.736062     0.643240     0.461270    Biso  1.000000  Ir
   Ir         1.0     0.664792     0.552248     0.449450    Biso  1.000000  Ir
   Ir         1.0     0.620822     0.061361     0.460254    Biso  1.000000  Ir
   Ir         1.0     0.296160     0.039786     0.452363    Biso  1.000000  Ir
   Ir         1.0     0.552873     0.060163     0.464170    Biso  1.000000  Ir
   Ir         1.0     0.852245     0.505686     0.460866    Biso  1.000000  Ir
   Ir         1.0     0.552909     0.083518     0.464157    Biso  1.000000  Ir
   Ir         1.0     0.735831     0.665881     0.457615    Biso  1.000000  Ir
   Ir         1.0     0.923566     0.709760     0.465810    Biso  1.000000  Ir
   Ir         1.0     0.920653     0.598537     0.454448    Biso  1.000000  Ir
   Ir         1.0     0.620827     0.084680     0.460265    Biso  1.000000  Ir
   Ir         1.0     0.295494     0.062413     0.460243    Biso  1.000000  Ir
   Ir         1.0     0.664466     0.459281     0.449910    Biso  1.000000  Ir
   Ir         1.0     0.896047     0.551808     0.468645    Biso  1.000000  Ir
   Ir         1.0     0.620831     0.107997     0.460290    Biso  1.000000  Ir
   Ir         1.0     0.876788     0.709849     0.466223    Biso  1.000000  Ir
   Ir         1.0     0.552978     0.176854     0.464167    Biso  1.000000  Ir
   Ir         1.0     0.735529     0.711080     0.465579    Biso  1.000000  Ir
   Ir         1.0     0.664468     0.435931     0.449788    Biso  1.000000  Ir
   Ir         1.0     0.294892     0.085105     0.459893    Biso  1.000000  Ir
   Ir         1.0     0.734920     0.734920     0.463939    Biso  1.000000  Ir
   Ir         1.0     0.852991     0.482870     0.453240    Biso  1.000000  Ir
   Ir         1.0     0.921384     0.620657     0.460852    Biso  1.000000  Ir
   Ir         1.0     0.620838     0.131308     0.460317    Biso  1.000000  Ir
   Ir         1.0     0.664485     0.389235     0.449248    Biso  1.000000  Ir
   Ir         1.0     0.876230     0.757579     0.462969    Biso  1.000000  Ir
   Ir         1.0     0.620847     0.154613     0.460378    Biso  1.000000  Ir
   Ir         1.0     0.294058     0.107572     0.449765    Biso  1.000000  Ir
   Ir         1.0     0.734474     0.758713     0.462918    Biso  1.000000  Ir
   Ir         1.0     0.922164     0.945574     0.460324    Biso  1.000000  Ir
   Ir         1.0     0.436164     0.805619     0.462489    Biso  1.000000  Ir
   Ir         1.0     0.734217     0.782411     0.462906    Biso  1.000000  Ir
   Ir         1.0     0.853540     0.460136     0.467324    Biso  1.000000  Ir
   Ir         1.0     0.970161     0.319875     0.463870    Biso  1.000000  Ir
   Ir         1.0     0.436566     0.853235     0.464661    Biso  1.000000  Ir
   Ir         1.0     0.293309     0.130078     0.466085    Biso  1.000000  Ir
   Ir         1.0     0.734052     0.806030     0.463639    Biso  1.000000  Ir
   Ir         1.0     0.970398     0.343434     0.466785    Biso  1.000000  Ir
   Ir         1.0     0.436251     0.757837     0.462914    Biso  1.000000  Ir
   Ir         1.0     0.969872     0.296270     0.462730    Biso  1.000000  Ir
   Ir         1.0     0.436186     0.899752     0.453373    Biso  1.000000  Ir
   Ir         1.0     0.733916     0.829580     0.464318    Biso  1.000000  Ir
   Ir         1.0     0.736447     0.687900     0.461163    Biso  1.000000  Ir
   Ir         1.0     0.293389     0.153434     0.465489    Biso  1.000000  Ir
   Ir         1.0     0.434984     0.945090     0.460215    Biso  1.000000  Ir
   Ir         1.0     0.969805     0.366140     0.452634    Biso  1.000000  Ir
   Ir         1.0     0.436713     0.709853     0.466116    Biso  1.000000  Ir
   Ir         1.0     0.969624     0.272712     0.461940    Biso  1.000000  Ir
   Ir         1.0     0.733802     0.853069     0.464573    Biso  1.000000  Ir
   Ir         1.0     0.853236     0.436566     0.464661    Biso  1.000000  Ir
   Ir         1.0     0.736132     0.620465     0.461116    Biso  1.000000  Ir
   Ir         1.0     0.293612     0.176965     0.463564    Biso  1.000000  Ir
   Ir         1.0     0.733713     0.876510     0.464501    Biso  1.000000  Ir
   Ir         1.0     0.969431     0.249215     0.461375    Biso  1.000000  Ir
   Ir         1.0     0.435931     0.664468     0.449788    Biso  1.000000  Ir
   Ir         1.0     0.736026     0.598000     0.457624    Biso  1.000000  Ir
   Ir         1.0     0.272949     0.993212     0.462699    Biso  1.000000  Ir
   Ir         1.0     0.969102     0.388824     0.460400    Biso  1.000000  Ir
   Ir         1.0     0.733650     0.899917     0.464297    Biso  1.000000  Ir
   Ir         1.0     0.293838     0.200512     0.462022    Biso  1.000000  Ir
   Ir         1.0     0.852925     0.412952     0.463585    Biso  1.000000  Ir
   Ir         1.0     0.735412     0.553155     0.464559    Biso  1.000000  Ir
   Ir         1.0     0.434554     0.620715     0.460564    Biso  1.000000  Ir
   Ir         1.0     0.733607     0.923301     0.464070    Biso  1.000000  Ir
   Ir         1.0     0.458091     0.130772     0.460764    Biso  1.000000  Ir
   Ir         1.0     0.968449     0.411601     0.459997    Biso  1.000000  Ir
   Ir         1.0     0.272539     0.946077     0.461402    Biso  1.000000  Ir
   Ir         1.0     0.294019     0.224018     0.461137    Biso  1.000000  Ir
   Ir         1.0     0.458178     0.177504     0.460661    Biso  1.000000  Ir
   Ir         1.0     0.733576     0.946668     0.463871    Biso  1.000000  Ir
   Ir         1.0     0.433406     0.576596     0.467230    Biso  1.000000  Ir
   Ir         1.0     0.272422     0.922559     0.461029    Biso  1.000000  Ir
   Ir         1.0     0.969076     0.178971     0.460518    Biso  1.000000  Ir
   Ir         1.0     0.733552     0.970021     0.463742    Biso  1.000000  Ir
   Ir         1.0     0.733944     0.459859     0.463612    Biso  1.000000  Ir
   Ir         1.0     0.294152     0.247479     0.460689    Biso  1.000000  Ir
   Ir         1.0     0.733829     0.436467     0.464321    Biso  1.000000  Ir
   Ir         1.0     0.852662     0.389403     0.462679    Biso  1.000000  Ir
   Ir         1.0     0.434011     0.528979     0.462811    Biso  1.000000  Ir
   Ir         1.0     0.733532     0.993362     0.463716    Biso  1.000000  Ir
   Ir         1.0     0.967553     0.434174     0.450055    Biso  1.000000  Ir
   Ir         1.0     0.733737     0.413103     0.464583    Biso  1.000000  Ir
   Ir         1.0     0.733667     0.389756     0.464512    Biso  1.000000  Ir
   Ir         1.0     0.294245     0.270905     0.460469    Biso  1.000000  Ir
   Ir         1.0     0.757363     0.016424     0.462468    Biso  1.000000  Ir
   Ir         1.0     0.851519     0.620496     0.460791    Biso  1.000000  Ir
   Ir         1.0     0.434380     0.481609     0.461181    Biso  1.000000  Ir
   Ir         1.0     0.733618     0.366414     0.464305    Biso  1.000000  Ir
   Ir         1.0     0.966553     0.456993     0.466591    Biso  1.000000  Ir
   Ir         1.0     0.852457     0.365917     0.461969    Biso  1.000000  Ir
   Ir         1.0     0.757349     0.039745     0.462480    Biso  1.000000  Ir
   Ir         1.0     0.294309     0.294309     0.460359    Biso  1.000000  Ir
   Ir         1.0     0.458120     0.411053     0.460762    Biso  1.000000  Ir
   Ir         1.0     0.757341     0.063058     0.462471    Biso  1.000000  Ir
   Ir         1.0     0.434575     0.434575     0.460690    Biso  1.000000  Ir
   Ir         1.0     0.733541     0.296413     0.463747    Biso  1.000000  Ir
   Ir         1.0     0.852051     0.642866     0.460575    Biso  1.000000  Ir
   Ir         1.0     0.457979     0.457979     0.461037    Biso  1.000000  Ir
   Ir         1.0     0.968883     0.085567     0.460290    Biso  1.000000  Ir
   Ir         1.0     0.294350     0.317700     0.460303    Biso  1.000000  Ir
   Ir         1.0     0.757336     0.086367     0.462447    Biso  1.000000  Ir
   Ir         1.0     0.966376     0.480734     0.466259    Biso  1.000000  Ir
   Ir         1.0     0.434678     0.387728     0.460534    Biso  1.000000  Ir
   Ir         1.0     0.457710     0.505161     0.461965    Biso  1.000000  Ir
   Ir         1.0     0.757334     0.109675     0.462427    Biso  1.000000  Ir
   Ir         1.0     0.852301     0.342478     0.461442    Biso  1.000000  Ir
   Ir         1.0     0.733501     0.226470     0.463850    Biso  1.000000  Ir
   Ir         1.0     0.294371     0.341088     0.460279    Biso  1.000000  Ir
   Ir         1.0     0.733494     0.203165     0.463875    Biso  1.000000  Ir
   Ir         1.0     0.966435     0.504606     0.464935    Biso  1.000000  Ir
   Ir         1.0     0.434729     0.340980     0.460470    Biso  1.000000  Ir
   Ir         1.0     0.733490     0.179860     0.463837    Biso  1.000000  Ir
   Ir         1.0     0.757334     0.132981     0.462427    Biso  1.000000  Ir
   Ir         1.0     0.853514     0.686401     0.466459    Biso  1.000000  Ir
   Ir         1.0     0.757335     0.156287     0.462447    Biso  1.000000  Ir
   Ir         1.0     0.294375     0.364478     0.460279    Biso  1.000000  Ir
   Ir         1.0     0.852182     0.319072     0.461074    Biso  1.000000  Ir
   Ir         1.0     0.458480     0.642813     0.460740    Biso  1.000000  Ir
   Ir         1.0     0.434745     0.294282     0.460447    Biso  1.000000  Ir
   Ir         1.0     0.273393     0.686270     0.465419    Biso  1.000000  Ir
   Ir         1.0     0.757338     0.179592     0.462472    Biso  1.000000  Ir
   Ir         1.0     0.966510     0.528548     0.464400    Biso  1.000000  Ir
   Ir         1.0     0.460121     0.686314     0.466489    Biso  1.000000  Ir
   Ir         1.0     0.294363     0.387878     0.460303    Biso  1.000000  Ir
   Ir         1.0     0.733492     0.086639     0.463836    Biso  1.000000  Ir
   Ir         1.0     0.757345     0.202896     0.462481    Biso  1.000000  Ir
   Ir         1.0     0.434734     0.247600     0.460455    Biso  1.000000  Ir
   Ir         1.0     0.733496     0.063330     0.463874    Biso  1.000000  Ir
   Ir         1.0     0.271757     0.642927     0.459990    Biso  1.000000  Ir
   Ir         1.0     0.966533     0.552540     0.465018    Biso  1.000000  Ir
   Ir         1.0     0.853069     0.733802     0.464573    Biso  1.000000  Ir
   Ir         1.0     0.294333     0.411297     0.460354    Biso  1.000000  Ir
   Ir         1.0     0.757356     0.226203     0.462470    Biso  1.000000  Ir
   Ir         1.0     0.852089     0.295691     0.460834    Biso  1.000000  Ir
   Ir         1.0     0.434693     0.200908     0.460496    Biso  1.000000  Ir
   Ir         1.0     0.852786     0.757668     0.463165    Biso  1.000000  Ir
   Ir         1.0     0.757372     0.249514     0.462453    Biso  1.000000  Ir
   Ir         1.0     0.945538     0.945538     0.460304    Biso  1.000000  Ir
   Ir         1.0     0.709712     0.993615     0.465147    Biso  1.000000  Ir
   Ir         1.0     0.294282     0.434745     0.460447    Biso  1.000000  Ir
   Ir         1.0     0.709724     0.970277     0.465265    Biso  1.000000  Ir
   Ir         1.0     0.757391     0.272831     0.462458    Biso  1.000000  Ir
   Ir         1.0     0.434606     0.154176     0.460597    Biso  1.000000  Ir
   Ir         1.0     0.852016     0.272330     0.460689    Biso  1.000000  Ir
   Ir         1.0     0.966598     0.576477     0.467476    Biso  1.000000  Ir
   Ir         1.0     0.709760     0.923566     0.465810    Biso  1.000000  Ir
   Ir         1.0     0.757415     0.296155     0.462507    Biso  1.000000  Ir
   Ir         1.0     0.294204     0.458236     0.460612    Biso  1.000000  Ir
   Ir         1.0     0.270143     0.552983     0.464169    Biso  1.000000  Ir
   Ir         1.0     0.709794     0.900188     0.466073    Biso  1.000000  Ir
   Ir         1.0     0.434444     0.107357     0.460935    Biso  1.000000  Ir
   Ir         1.0     0.456993     0.966553     0.466591    Biso  1.000000  Ir
   Ir         1.0     0.967341     0.598686     0.453608    Biso  1.000000  Ir
   Ir         1.0     0.757445     0.319485     0.462611    Biso  1.000000  Ir
   Ir         1.0     0.852375     0.805071     0.461511    Biso  1.000000  Ir
   Ir         1.0     0.294092     0.481788     0.460914    Biso  1.000000  Ir
   Ir         1.0     0.481187     0.013506     0.462808    Biso  1.000000  Ir
   Ir         1.0     0.757484     0.342822     0.462771    Biso  1.000000  Ir
   Ir         1.0     0.434144     0.060372     0.462297    Biso  1.000000  Ir
   Ir         1.0     0.710033     0.829877     0.465571    Biso  1.000000  Ir
   Ir         1.0     0.481479     0.060508     0.461431    Biso  1.000000  Ir
   Ir         1.0     0.851959     0.248983     0.460608    Biso  1.000000  Ir
   Ir         1.0     0.757537     0.366163     0.462975    Biso  1.000000  Ir
   Ir         1.0     0.293936     0.505424     0.461494    Biso  1.000000  Ir
   Ir         1.0     0.852238     0.828633     0.461096    Biso  1.000000  Ir
   Ir         1.0     0.968057     0.620736     0.460348    Biso  1.000000  Ir
   Ir         1.0     0.433691     0.013271     0.465660    Biso  1.000000  Ir
   Ir         1.0     0.270866     0.458236     0.460610    Biso  1.000000  Ir
   Ir         1.0     0.757612     0.389510     0.463170    Biso  1.000000  Ir
   Ir         1.0     0.710546     0.759190     0.464903    Biso  1.000000  Ir
   Ir         1.0     0.481726     0.154070     0.460964    Biso  1.000000  Ir
   Ir         1.0     0.293727     0.529160     0.462559    Biso  1.000000  Ir
   Ir         1.0     0.851915     0.225648     0.460564    Biso  1.000000  Ir
   Ir         1.0     0.968707     0.642883     0.460100    Biso  1.000000  Ir
   Ir         1.0     0.411601     0.968449     0.459997    Biso  1.000000  Ir
   Ir         1.0     0.757711     0.412868     0.463217    Biso  1.000000  Ir
   Ir         1.0     0.946001     0.804832     0.461071    Biso  1.000000  Ir
   Ir         1.0     0.757837     0.436251     0.462914    Biso  1.000000  Ir
   Ir         1.0     0.712654     0.689255     0.457872    Biso  1.000000  Ir
   Ir         1.0     0.293474     0.552975     0.464181    Biso  1.000000  Ir
   Ir         1.0     0.946174     0.781185     0.461615    Biso  1.000000  Ir
   Ir         1.0     0.852050     0.875586     0.460693    Biso  1.000000  Ir
   Ir         1.0     0.412833     0.923114     0.453151    Biso  1.000000  Ir
   Ir         1.0     0.712785     0.666396     0.460649    Biso  1.000000  Ir
   Ir         1.0     0.757991     0.459672     0.462240    Biso  1.000000  Ir
   Ir         1.0     0.969595     0.664496     0.448992    Biso  1.000000  Ir
   Ir         1.0     0.271016     0.364458     0.460300    Biso  1.000000  Ir
   Ir         1.0     0.293231     0.576746     0.467165    Biso  1.000000  Ir
   Ir         1.0     0.758202     0.483118     0.461681    Biso  1.000000  Ir
   Ir         1.0     0.851880     0.202321     0.460541    Biso  1.000000  Ir
   Ir         1.0     0.413223     0.876666     0.464794    Biso  1.000000  Ir
   Ir         1.0     0.712802     0.597893     0.457826    Biso  1.000000  Ir
   Ir         1.0     0.271001     0.341057     0.460314    Biso  1.000000  Ir
   Ir         1.0     0.970343     0.686278     0.465602    Biso  1.000000  Ir
   Ir         1.0     0.481712     0.387532     0.461009    Biso  1.000000  Ir
   Ir         1.0     0.293820     0.598845     0.453382    Biso  1.000000  Ir
   Ir         1.0     0.758543     0.506539     0.461970    Biso  1.000000  Ir
   Ir         1.0     0.710979     0.553255     0.465264    Biso  1.000000  Ir
   Ir         1.0     0.412767     0.829174     0.462744    Biso  1.000000  Ir
   Ir         1.0     0.759040     0.529901     0.463320    Biso  1.000000  Ir
   Ir         1.0     0.851854     0.179001     0.460528    Biso  1.000000  Ir
   Ir         1.0     0.270905     0.294245     0.460469    Biso  1.000000  Ir
   Ir         1.0     0.946928     0.709739     0.465516    Biso  1.000000  Ir
   Ir         1.0     0.294475     0.620833     0.460267    Biso  1.000000  Ir
   Ir         1.0     0.759825     0.552980     0.466361    Biso  1.000000  Ir
   Ir         1.0     0.481415     0.481415     0.461694    Biso  1.000000  Ir
   Ir         1.0     0.412726     0.781601     0.462484    Biso  1.000000  Ir
   Ir         1.0     0.710033     0.483464     0.464813    Biso  1.000000  Ir
   Ir         1.0     0.970277     0.709724     0.465265    Biso  1.000000  Ir
   Ir         1.0     0.759584     0.575369     0.451995    Biso  1.000000  Ir
   Ir         1.0     0.709928     0.460085     0.465588    Biso  1.000000  Ir
   Ir         1.0     0.295069     0.642931     0.459965    Biso  1.000000  Ir
   Ir         1.0     0.709853     0.436713     0.466116    Biso  1.000000  Ir
   Ir         1.0     0.480322     0.576424     0.467850    Biso  1.000000  Ir
   Ir         1.0     0.413103     0.733737     0.464583    Biso  1.000000  Ir
   Ir         1.0     0.759256     0.597740     0.458577    Biso  1.000000  Ir
   Ir         1.0     0.970021     0.733552     0.463743    Biso  1.000000  Ir
   Ir         1.0     0.851834     0.155684     0.460520    Biso  1.000000  Ir
   Ir         1.0     0.481359     0.620597     0.461135    Biso  1.000000  Ir
   Ir         1.0     0.295920     0.664509     0.448674    Biso  1.000000  Ir
   Ir         1.0     0.759274     0.620342     0.461100    Biso  1.000000  Ir
   Ir         1.0     0.270277     0.200293     0.463549    Biso  1.000000  Ir
   Ir         1.0     0.413406     0.686272     0.466506    Biso  1.000000  Ir
   Ir         1.0     0.709740     0.366660     0.465814    Biso  1.000000  Ir
   Ir         1.0     0.482622     0.664481     0.449744    Biso  1.000000  Ir
   Ir         1.0     0.759131     0.643135     0.460787    Biso  1.000000  Ir
   Ir         1.0     0.851821     0.132371     0.460515    Biso  1.000000  Ir
   Ir         1.0     0.296707     0.686278     0.465330    Biso  1.000000  Ir
   Ir         1.0     0.483465     0.710033     0.464813    Biso  1.000000  Ir
   Ir         1.0     0.969752     0.757403     0.462455    Biso  1.000000  Ir
   Ir         1.0     0.411746     0.642867     0.460277    Biso  1.000000  Ir
   Ir         1.0     0.759525     0.665060     0.450853    Biso  1.000000  Ir
   Ir         1.0     0.943994     0.598622     0.453954    Biso  1.000000  Ir
   Ir         1.0     0.709707     0.296660     0.465149    Biso  1.000000  Ir
   Ir         1.0     0.483118     0.758202     0.461681    Biso  1.000000  Ir
   Ir         1.0     0.296660     0.709707     0.465149    Biso  1.000000  Ir
   Ir         1.0     0.759752     0.686820     0.467186    Biso  1.000000  Ir
   Ir         1.0     0.969528     0.781155     0.461591    Biso  1.000000  Ir
   Ir         1.0     0.410540     0.598759     0.453405    Biso  1.000000  Ir
   Ir         1.0     0.709688     0.250032     0.465336    Biso  1.000000  Ir
   Ir         1.0     0.271574     0.108421     0.459917    Biso  1.000000  Ir
   Ir         1.0     0.759190     0.710546     0.464903    Biso  1.000000  Ir
   Ir         1.0     0.943219     0.576367     0.467943    Biso  1.000000  Ir
   Ir         1.0     0.296413     0.733541     0.463747    Biso  1.000000  Ir
   Ir         1.0     0.272180     0.085729     0.460264    Biso  1.000000  Ir
   Ir         1.0     0.851813     0.109058     0.460513    Biso  1.000000  Ir
   Ir         1.0     0.410303     0.552859     0.464221    Biso  1.000000  Ir
   Ir         1.0     0.758713     0.734474     0.462918    Biso  1.000000  Ir
   Ir         1.0     0.481815     0.898325     0.460857    Biso  1.000000  Ir
   Ir         1.0     0.969355     0.804801     0.461053    Biso  1.000000  Ir
   Ir         1.0     0.272850     0.063103     0.452442    Biso  1.000000  Ir
   Ir         1.0     0.296155     0.757415     0.462508    Biso  1.000000  Ir
   Ir         1.0     0.758350     0.758350     0.462101    Biso  1.000000  Ir
   Ir         1.0     0.942930     0.528325     0.465908    Biso  1.000000  Ir
   Ir         1.0     0.410783     0.505302     0.461665    Biso  1.000000  Ir
   Ir         1.0     0.273465     0.040386     0.466665    Biso  1.000000  Ir
   Ir         1.0     0.851809     0.085745     0.460512    Biso  1.000000  Ir
   Ir         1.0     0.969221     0.828364     0.460725    Biso  1.000000  Ir
   Ir         1.0     0.758107     0.782101     0.462393    Biso  1.000000  Ir
   Ir         1.0     0.295952     0.781202     0.461671    Biso  1.000000  Ir
   Ir         1.0     0.273235     0.016828     0.463801    Biso  1.000000  Ir
   Ir         1.0     0.757931     0.805742     0.462957    Biso  1.000000  Ir
   Ir         1.0     0.411053     0.458120     0.460762    Biso  1.000000  Ir
   Ir         1.0     0.709683     0.063583     0.465438    Biso  1.000000  Ir
   Ir         1.0     0.249393     0.992965     0.461932    Biso  1.000000  Ir
   Ir         1.0     0.875279     0.108989     0.460404    Biso  1.000000  Ir
   Ir         1.0     0.943108     0.480508     0.467097    Biso  1.000000  Ir
   Ir         1.0     0.295811     0.804894     0.461174    Biso  1.000000  Ir
   Ir         1.0     0.757786     0.829297     0.463223    Biso  1.000000  Ir
   Ir         1.0     0.249215     0.969431     0.461375    Biso  1.000000  Ir
   Ir         1.0     0.411195     0.411195     0.460496    Biso  1.000000  Ir
   Ir         1.0     0.757668     0.852786     0.463165    Biso  1.000000  Ir
   Ir         1.0     0.969118     0.851865     0.460529    Biso  1.000000  Ir
   Ir         1.0     0.851811     0.062431     0.460512    Biso  1.000000  Ir
   Ir         1.0     0.686280     0.993675     0.465391    Biso  1.000000  Ir
   Ir         1.0     0.295726     0.828515     0.460917    Biso  1.000000  Ir
   Ir         1.0     0.686278     0.970343     0.465602    Biso  1.000000  Ir
   Ir         1.0     0.505405     0.177281     0.461502    Biso  1.000000  Ir
   Ir         1.0     0.411267     0.364404     0.460397    Biso  1.000000  Ir
   Ir         1.0     0.757579     0.876230     0.462969    Biso  1.000000  Ir
   Ir         1.0     0.969038     0.875321     0.460415    Biso  1.000000  Ir
   Ir         1.0     0.505426     0.223944     0.461491    Biso  1.000000  Ir
   Ir         1.0     0.757514     0.899641     0.462765    Biso  1.000000  Ir
   Ir         1.0     0.295691     0.852089     0.460834    Biso  1.000000  Ir
   Ir         1.0     0.851816     0.039112     0.460513    Biso  1.000000  Ir
   Ir         1.0     0.945755     0.412183     0.460577    Biso  1.000000  Ir
   Ir         1.0     0.411295     0.317682     0.460359    Biso  1.000000  Ir
   Ir         1.0     0.505429     0.270602     0.461491    Biso  1.000000  Ir
   Ir         1.0     0.757467     0.923029     0.462607    Biso  1.000000  Ir
   Ir         1.0     0.875335     0.178946     0.460424    Biso  1.000000  Ir
   Ir         1.0     0.686338     0.876915     0.466637    Biso  1.000000  Ir
   Ir         1.0     0.295703     0.875635     0.460896    Biso  1.000000  Ir
   Ir         1.0     0.757431     0.946397     0.462504    Biso  1.000000  Ir
   Ir         1.0     0.968977     0.898742     0.460350    Biso  1.000000  Ir
   Ir         1.0     0.411291     0.270987     0.460359    Biso  1.000000  Ir
   Ir         1.0     0.686498     0.830082     0.466005    Biso  1.000000  Ir
   Ir         1.0     0.505378     0.363992     0.461546    Biso  1.000000  Ir
   Ir         1.0     0.947052     0.366773     0.467046    Biso  1.000000  Ir
   Ir         1.0     0.757403     0.969752     0.462455    Biso  1.000000  Ir
   Ir         1.0     0.295762     0.899169     0.461100    Biso  1.000000  Ir
   Ir         1.0     0.851827     0.015789     0.460516    Biso  1.000000  Ir
   Ir         1.0     0.968930     0.922137     0.460313    Biso  1.000000  Ir
   Ir         1.0     0.411252     0.224290     0.460399    Biso  1.000000  Ir
   Ir         1.0     0.249149     0.804816     0.461071    Biso  1.000000  Ir
   Ir         1.0     0.757381     0.993093     0.462451    Biso  1.000000  Ir
   Ir         1.0     0.946810     0.343206     0.464114    Biso  1.000000  Ir
   Ir         1.0     0.875414     0.225610     0.460485    Biso  1.000000  Ir
   Ir         1.0     0.295871     0.922708     0.461459    Biso  1.000000  Ir
   Ir         1.0     0.249302     0.781143     0.461592    Biso  1.000000  Ir
   Ir         1.0     0.781113     0.016198     0.461576    Biso  1.000000  Ir
   Ir         1.0     0.411167     0.177557     0.460501    Biso  1.000000  Ir
   Ir         1.0     0.828341     0.992561     0.460714    Biso  1.000000  Ir
   Ir         1.0     0.015557     0.015557     0.460274    Biso  1.000000  Ir
   Ir         1.0     0.968896     0.945512     0.460293    Biso  1.000000  Ir
   Ir         1.0     0.781101     0.039518     0.461569    Biso  1.000000  Ir
   Ir         1.0     0.296038     0.946270     0.461993    Biso  1.000000  Ir
   Ir         1.0     0.504353     0.552444     0.465440    Biso  1.000000  Ir
   Ir         1.0     0.875471     0.248957     0.460557    Biso  1.000000  Ir
   Ir         1.0     0.411003     0.130741     0.460836    Biso  1.000000  Ir
   Ir         1.0     0.946270     0.296038     0.461993    Biso  1.000000  Ir
   Ir         1.0     0.781092     0.062833     0.461558    Biso  1.000000  Ir
   Ir         1.0     0.968872     0.968872     0.460283    Biso  1.000000  Ir
   Ir         1.0     0.689792     0.643577     0.461479    Biso  1.000000  Ir
   Ir         1.0     0.296270     0.969872     0.462730    Biso  1.000000  Ir
   Ir         1.0     0.946077     0.272539     0.461402    Biso  1.000000  Ir
   Ir         1.0     0.781088     0.086143     0.461549    Biso  1.000000  Ir
   Ir         1.0     0.410699     0.083763     0.462187    Biso  1.000000  Ir
   Ir         1.0     0.505210     0.642744     0.460613    Biso  1.000000  Ir
   Ir         1.0     0.689364     0.597995     0.457768    Biso  1.000000  Ir
   Ir         1.0     0.828364     0.969221     0.460725    Biso  1.000000  Ir
   Ir         1.0     0.781086     0.109452     0.461545    Biso  1.000000  Ir
   Ir         1.0     0.296552     0.993500     0.463754    Biso  1.000000  Ir
   Ir         1.0     0.945929     0.249091     0.460993    Biso  1.000000  Ir
   Ir         1.0     0.875635     0.295703     0.460896    Biso  1.000000  Ir
   Ir         1.0     0.410245     0.036672     0.465546    Biso  1.000000  Ir
   Ir         1.0     0.781087     0.132759     0.461549    Biso  1.000000  Ir
   Ir         1.0     0.968857     0.992221     0.460278    Biso  1.000000  Ir
   Ir         1.0     0.945813     0.225680     0.460714    Biso  1.000000  Ir
   Ir         1.0     0.686641     0.530087     0.465800    Biso  1.000000  Ir
   Ir         1.0     0.319476     0.016464     0.452354    Biso  1.000000  Ir
   Ir         1.0     0.828395     0.945868     0.460741    Biso  1.000000  Ir
   Ir         1.0     0.781090     0.156065     0.461558    Biso  1.000000  Ir
   Ir         1.0     0.388235     0.991795     0.459891    Biso  1.000000  Ir
   Ir         1.0     0.686369     0.483469     0.466074    Biso  1.000000  Ir
   Ir         1.0     0.992207     0.015554     0.460272    Biso  1.000000  Ir
   Ir         1.0     0.781096     0.179371     0.461569    Biso  1.000000  Ir
   Ir         1.0     0.506140     0.829608     0.452774    Biso  1.000000  Ir
   Ir         1.0     0.318811     0.039093     0.460250    Biso  1.000000  Ir
   Ir         1.0     0.505686     0.852245     0.460866    Biso  1.000000  Ir
   Ir         1.0     0.945652     0.178929     0.460420    Biso  1.000000  Ir
   Ir         1.0     0.389483     0.946465     0.452885    Biso  1.000000  Ir
   Ir         1.0     0.505261     0.874925     0.460879    Biso  1.000000  Ir
   Ir         1.0     0.781107     0.202677     0.461577    Biso  1.000000  Ir
   Ir         1.0     0.686272     0.413406     0.466506    Biso  1.000000  Ir
   Ir         1.0     0.781122     0.225987     0.461583    Biso  1.000000  Ir
   Ir         1.0     0.318214     0.061786     0.459883    Biso  1.000000  Ir
   Ir         1.0     0.828434     0.922499     0.460768    Biso  1.000000  Ir
   Ir         1.0     0.992214     0.038896     0.460276    Biso  1.000000  Ir
   Ir         1.0     0.389884     0.900066     0.464655    Biso  1.000000  Ir
   Ir         1.0     0.504361     0.942874     0.466901    Biso  1.000000  Ir
   Ir         1.0     0.686271     0.366705     0.465898    Biso  1.000000  Ir
   Ir         1.0     0.504606     0.966435     0.464935    Biso  1.000000  Ir
   Ir         1.0     0.781143     0.249302     0.461592    Biso  1.000000  Ir
   Ir         1.0     0.317382     0.084253     0.449749    Biso  1.000000  Ir
   Ir         1.0     0.504819     0.990020     0.463398    Biso  1.000000  Ir
   Ir         1.0     0.992231     0.062236     0.460285    Biso  1.000000  Ir
   Ir         1.0     0.389403     0.852662     0.462679    Biso  1.000000  Ir
   Ir         1.0     0.781169     0.272623     0.461617    Biso  1.000000  Ir
   Ir         1.0     0.828485     0.899108     0.460820    Biso  1.000000  Ir
   Ir         1.0     0.686278     0.296707     0.465330    Biso  1.000000  Ir
   Ir         1.0     0.529004     0.060338     0.462692    Biso  1.000000  Ir
   Ir         1.0     0.316644     0.106750     0.466065    Biso  1.000000  Ir
   Ir         1.0     0.781202     0.295952     0.461671    Biso  1.000000  Ir
   Ir         1.0     0.529055     0.083713     0.462625    Biso  1.000000  Ir
   Ir         1.0     0.389271     0.805247     0.462104    Biso  1.000000  Ir
   Ir         1.0     0.529092     0.107072     0.462583    Biso  1.000000  Ir
   Ir         1.0     0.781244     0.319287     0.461773    Biso  1.000000  Ir
   Ir         1.0     0.992257     0.085578     0.460303    Biso  1.000000  Ir
   Ir         1.0     0.529120     0.130419     0.462561    Biso  1.000000  Ir
   Ir         1.0     0.316730     0.130101     0.465471    Biso  1.000000  Ir
   Ir         1.0     0.529138     0.153757     0.462561    Biso  1.000000  Ir
   Ir         1.0     0.686266     0.203471     0.465495    Biso  1.000000  Ir
   Ir         1.0     0.389510     0.757612     0.463170    Biso  1.000000  Ir
   Ir         1.0     0.781299     0.342631     0.461940    Biso  1.000000  Ir
   Ir         1.0     0.828550     0.875690     0.460919    Biso  1.000000  Ir
   Ir         1.0     0.992296     0.108926     0.460338    Biso  1.000000  Ir
   Ir         1.0     0.686273     0.180163     0.465368    Biso  1.000000  Ir
   Ir         1.0     0.316954     0.153632     0.463569    Biso  1.000000  Ir
   Ir         1.0     0.781373     0.365982     0.462166    Biso  1.000000  Ir
   Ir         1.0     0.945484     0.038913     0.460285    Biso  1.000000  Ir
   Ir         1.0     0.390006     0.709762     0.466080    Biso  1.000000  Ir
   Ir         1.0     0.876379     0.459534     0.453453    Biso  1.000000  Ir
   Ir         1.0     0.686273     0.133555     0.465369    Biso  1.000000  Ir
   Ir         1.0     0.781473     0.389344     0.462393    Biso  1.000000  Ir
   Ir         1.0     0.828633     0.852238     0.461096    Biso  1.000000  Ir
   Ir         1.0     0.317180     0.177179     0.462030    Biso  1.000000  Ir
   Ir         1.0     0.945485     0.015580     0.460286    Biso  1.000000  Ir
   Ir         1.0     0.781601     0.412726     0.462484    Biso  1.000000  Ir
   Ir         1.0     0.389235     0.664485     0.449248    Biso  1.000000  Ir
   Ir         1.0     0.529135     0.340417     0.462566    Biso  1.000000  Ir
   Ir         1.0     0.992348     0.132282     0.460401    Biso  1.000000  Ir
   Ir         1.0     0.875633     0.482314     0.461121    Biso  1.000000  Ir
   Ir         1.0     0.922118     0.992275     0.460308    Biso  1.000000  Ir
   Ir         1.0     0.317361     0.200684     0.461143    Biso  1.000000  Ir
   Ir         1.0     0.781763     0.436145     0.462299    Biso  1.000000  Ir
   Ir         1.0     0.686269     0.040325     0.465425    Biso  1.000000  Ir
   Ir         1.0     0.387812     0.620785     0.460258    Biso  1.000000  Ir
   Ir         1.0     0.529038     0.410571     0.462700    Biso  1.000000  Ir
   Ir         1.0     0.992417     0.155652     0.460509    Biso  1.000000  Ir
   Ir         1.0     0.781970     0.459612     0.461941    Biso  1.000000  Ir
   Ir         1.0     0.922137     0.968930     0.460313    Biso  1.000000  Ir
   Ir         1.0     0.317495     0.224144     0.460696    Biso  1.000000  Ir
   Ir         1.0     0.528897     0.457496     0.463000    Biso  1.000000  Ir
   Ir         1.0     0.828740     0.828740     0.461382    Biso  1.000000  Ir
   Ir         1.0     0.386615     0.576683     0.467093    Biso  1.000000  Ir
   Ir         1.0     0.782266     0.483112     0.461914    Biso  1.000000  Ir
   Ir         1.0     0.528622     0.504667     0.463924    Biso  1.000000  Ir
   Ir         1.0     0.664488     0.946266     0.449268    Biso  1.000000  Ir
   Ir         1.0     0.782670     0.506608     0.462868    Biso  1.000000  Ir
   Ir         1.0     0.317590     0.247567     0.460476    Biso  1.000000  Ir
   Ir         1.0     0.664486     0.922929     0.449558    Biso  1.000000  Ir
   Ir         1.0     0.992506     0.179039     0.460686    Biso  1.000000  Ir
   Ir         1.0     0.387164     0.529081     0.462633    Biso  1.000000  Ir
   Ir         1.0     0.527429     0.576032     0.468839    Biso  1.000000  Ir
   Ir         1.0     0.828880     0.805181     0.461808    Biso  1.000000  Ir
   Ir         1.0     0.783210     0.529924     0.466325    Biso  1.000000  Ir
   Ir         1.0     0.664522     0.876236     0.449923    Biso  1.000000  Ir
   Ir         1.0     0.317656     0.270965     0.460363    Biso  1.000000  Ir
   Ir         1.0     0.782892     0.552402     0.452620    Biso  1.000000  Ir
   Ir         1.0     0.992622     0.202452     0.460960    Biso  1.000000  Ir
   Ir         1.0     0.387532     0.481712     0.461009    Biso  1.000000  Ir
   Ir         1.0     0.528488     0.642720     0.460267    Biso  1.000000  Ir
   Ir         1.0     0.664678     0.829516     0.449299    Biso  1.000000  Ir
   Ir         1.0     0.529096     0.664646     0.449111    Biso  1.000000  Ir
   Ir         1.0     0.873272     0.575695     0.469755    Biso  1.000000  Ir
   Ir         1.0     0.317700     0.294350     0.460303    Biso  1.000000  Ir
   Ir         1.0     0.782394     0.574949     0.458205    Biso  1.000000  Ir
   Ir         1.0     0.664784     0.806196     0.449128    Biso  1.000000  Ir
   Ir         1.0     0.387728     0.434678     0.460534    Biso  1.000000  Ir
   Ir         1.0     0.782275     0.597574     0.458593    Biso  1.000000  Ir
   Ir         1.0     0.829062     0.781538     0.462405    Biso  1.000000  Ir
   Ir         1.0     0.992771     0.225898     0.461364    Biso  1.000000  Ir
   Ir         1.0     0.874078     0.598265     0.455090    Biso  1.000000  Ir
   Ir         1.0     0.317727     0.317727     0.460273    Biso  1.000000  Ir
   Ir         1.0     0.665060     0.759524     0.450855    Biso  1.000000  Ir
   Ir         1.0     0.665881     0.735831     0.457612    Biso  1.000000  Ir
   Ir         1.0     0.387829     0.387829     0.460375    Biso  1.000000  Ir
   Ir         1.0     0.782237     0.620404     0.460574    Biso  1.000000  Ir
   Ir         1.0     0.922499     0.828434     0.460768    Biso  1.000000  Ir
   Ir         1.0     0.992965     0.249393     0.461932    Biso  1.000000  Ir
   Ir         1.0     0.782332     0.643034     0.460016    Biso  1.000000  Ir
   Ir         1.0     0.317738     0.341104     0.460263    Biso  1.000000  Ir
   Ir         1.0     0.829297     0.757786     0.463223    Biso  1.000000  Ir
   Ir         1.0     0.528725     0.851552     0.460715    Biso  1.000000  Ir
   Ir         1.0     0.387874     0.341075     0.460313    Biso  1.000000  Ir
   Ir         1.0     0.666671     0.666671     0.461605    Biso  1.000000  Ir
   Ir         1.0     0.782907     0.664868     0.449620    Biso  1.000000  Ir
   Ir         1.0     0.527756     0.896097     0.468976    Biso  1.000000  Ir
   Ir         1.0     0.666687     0.643640     0.461431    Biso  1.000000  Ir
   Ir         1.0     0.317735     0.364486     0.460272    Biso  1.000000  Ir
   Ir         1.0     0.783134     0.686703     0.466237    Biso  1.000000  Ir
   Ir         1.0     0.922805     0.781223     0.461669    Biso  1.000000  Ir
   Ir         1.0     0.387878     0.294363     0.460303    Biso  1.000000  Ir
   Ir         1.0     0.528325     0.942930     0.465908    Biso  1.000000  Ir
   Ir         1.0     0.993212     0.272949     0.462699    Biso  1.000000  Ir
   Ir         1.0     0.528548     0.966510     0.464400    Biso  1.000000  Ir
   Ir         1.0     0.782779     0.710294     0.464525    Biso  1.000000  Ir
   Ir         1.0     0.317716     0.387881     0.460302    Biso  1.000000  Ir
   Ir         1.0     0.829580     0.733916     0.464318    Biso  1.000000  Ir
   Ir         1.0     0.876236     0.664522     0.449923    Biso  1.000000  Ir
   Ir         1.0     0.387844     0.247657     0.460338    Biso  1.000000  Ir
   Ir         1.0     0.782411     0.734217     0.462906    Biso  1.000000  Ir
   Ir         1.0     0.993500     0.296552     0.463754    Biso  1.000000  Ir
   Ir         1.0     0.664646     0.529096     0.449111    Biso  1.000000  Ir
   Ir         1.0     0.923301     0.733607     0.464070    Biso  1.000000  Ir
   Ir         1.0     0.317682     0.411295     0.460359    Biso  1.000000  Ir
   Ir         1.0     0.876916     0.686338     0.466637    Biso  1.000000  Ir
   Ir         1.0     0.782101     0.758107     0.462393    Biso  1.000000  Ir
   Ir         1.0     0.387760     0.200922     0.460441    Biso  1.000000  Ir
   Ir         1.0     0.829877     0.710033     0.465571    Biso  1.000000  Ir
   Ir         1.0     0.552935     0.106862     0.464147    Biso  1.000000  Ir
   Ir         1.0     0.781867     0.781867     0.462471    Biso  1.000000  Ir
   Ir         1.0     0.552954     0.130198     0.464157    Biso  1.000000  Ir
   Ir         1.0     0.317627     0.434740     0.460455    Biso  1.000000  Ir
   Ir         1.0     0.552967     0.153529     0.464178    Biso  1.000000  Ir
   Ir         1.0     0.993734     0.320103     0.466612    Biso  1.000000  Ir
   Ir         1.0     0.387596     0.154107     0.460776    Biso  1.000000  Ir
   Ir         1.0     0.923656     0.686282     0.466244    Biso  1.000000  Ir
   Ir         1.0     0.781685     0.805509     0.462537    Biso  1.000000  Ir
   Ir         1.0     0.664475     0.412581     0.449535    Biso  1.000000  Ir
   Ir         1.0     0.552986     0.200175     0.464149    Biso  1.000000  Ir
   Ir         1.0     0.317547     0.458229     0.460619    Biso  1.000000  Ir
   Ir         1.0     0.781538     0.829062     0.462405    Biso  1.000000  Ir
   Ir         1.0     0.993137     0.342804     0.452447    Biso  1.000000  Ir
   Ir         1.0     0.387287     0.107135     0.462116    Biso  1.000000  Ir
   Ir         1.0     0.552988     0.246817     0.464150    Biso  1.000000  Ir
   Ir         1.0     0.664497     0.365894     0.448976    Biso  1.000000  Ir
   Ir         1.0     0.830082     0.686498     0.466005    Biso  1.000000  Ir
   Ir         1.0     0.781424     0.852554     0.462166    Biso  1.000000  Ir
   Ir         1.0     0.317433     0.481780     0.460921    Biso  1.000000  Ir
   Ir         1.0     0.664509     0.342560     0.448770    Biso  1.000000  Ir
   Ir         1.0     0.552966     0.316813     0.464161    Biso  1.000000  Ir
   Ir         1.0     0.386834     0.060051     0.465501    Biso  1.000000  Ir
   Ir         1.0     0.781337     0.876001     0.461938    Biso  1.000000  Ir
   Ir         1.0     0.552951     0.340161     0.464154    Biso  1.000000  Ir
   Ir         1.0     0.992439     0.365476     0.460307    Biso  1.000000  Ir
   Ir         1.0     0.552929     0.363522     0.464167    Biso  1.000000  Ir
   Ir         1.0     0.317276     0.505415     0.461504    Biso  1.000000  Ir
   Ir         1.0     0.829517     0.664678     0.449299    Biso  1.000000  Ir
   Ir         1.0     0.781273     0.899415     0.461771    Biso  1.000000  Ir
   Ir         1.0     0.387413     0.014258     0.449746    Biso  1.000000  Ir
   Ir         1.0     0.552859     0.410303     0.464221    Biso  1.000000  Ir
   Ir         1.0     0.781224     0.922805     0.461669    Biso  1.000000  Ir
   Ir         1.0     0.991795     0.388235     0.459891    Biso  1.000000  Ir
   Ir         1.0     0.552802     0.433738     0.464325    Biso  1.000000  Ir
   Ir         1.0     0.317067     0.529149     0.462564    Biso  1.000000  Ir
   Ir         1.0     0.552722     0.457215     0.464525    Biso  1.000000  Ir
   Ir         1.0     0.919849     0.576211     0.468642    Biso  1.000000  Ir
   Ir         1.0     0.366140     0.969805     0.452634    Biso  1.000000  Ir
   Ir         1.0     0.664508     0.202693     0.448692    Biso  1.000000  Ir
   Ir         1.0     0.781185     0.946174     0.461615    Biso  1.000000  Ir
   Ir         1.0     0.875825     0.804986     0.461302    Biso  1.000000  Ir
   Ir         1.0     0.781155     0.969528     0.461591    Biso  1.000000  Ir
   Ir         1.0     0.316813     0.552966     0.464161    Biso  1.000000  Ir
   Ir         1.0     0.828792     0.642915     0.460082    Biso  1.000000  Ir
   Ir         1.0     0.551811     0.551811     0.467198    Biso  1.000000  Ir
   Ir         1.0     0.366544     0.923445     0.464400    Biso  1.000000  Ir
   Ir         1.0     0.875690     0.828550     0.460919    Biso  1.000000  Ir
   Ir         1.0     0.990912     0.410783     0.449830    Biso  1.000000  Ir
   Ir         1.0     0.551087     0.575632     0.468980    Biso  1.000000  Ir
   Ir         1.0     0.781132     0.992869     0.461582    Biso  1.000000  Ir
   Ir         1.0     0.316563     0.576738     0.467137    Biso  1.000000  Ir
   Ir         1.0     0.664496     0.109495     0.448796    Biso  1.000000  Ir
   Ir         1.0     0.804760     0.016023     0.461030    Biso  1.000000  Ir
   Ir         1.0     0.366053     0.876105     0.462475    Biso  1.000000  Ir
   Ir         1.0     0.828365     0.620507     0.460153    Biso  1.000000  Ir
   Ir         1.0     0.989967     0.433530     0.466282    Biso  1.000000  Ir
   Ir         1.0     0.664498     0.062877     0.448767    Biso  1.000000  Ir
   Ir         1.0     0.552248     0.664791     0.449450    Biso  1.000000  Ir
   Ir         1.0     0.317144     0.598840     0.453362    Biso  1.000000  Ir
   Ir         1.0     0.804748     0.039344     0.461022    Biso  1.000000  Ir
   Ir         1.0     0.664506     0.039560     0.448682    Biso  1.000000  Ir
   Ir         1.0     0.365862     0.828805     0.461742    Biso  1.000000  Ir
   Ir         1.0     0.920788     0.481045     0.450963    Biso  1.000000  Ir
   Ir         1.0     0.804740     0.062660     0.461016    Biso  1.000000  Ir
   Ir         1.0     0.553155     0.735412     0.464559    Biso  1.000000  Ir
   Ir         1.0     0.664510     0.016241     0.448676    Biso  1.000000  Ir
   Ir         1.0     0.317796     0.620831     0.460257    Biso  1.000000  Ir
   Ir         1.0     0.552980     0.759825     0.466361    Biso  1.000000  Ir
   Ir         1.0     0.989842     0.457182     0.465878    Biso  1.000000  Ir
   Ir         1.0     0.365982     0.781373     0.462166    Biso  1.000000  Ir
   Ir         1.0     0.804736     0.085972     0.461014    Biso  1.000000  Ir
   Ir         1.0     0.827805     0.598166     0.453301    Biso  1.000000  Ir
   Ir         1.0     0.642862     0.945377     0.460269    Biso  1.000000  Ir
   Ir         1.0     0.804736     0.109281     0.461014    Biso  1.000000  Ir
   Ir         1.0     0.318383     0.642935     0.459971    Biso  1.000000  Ir
   Ir         1.0     0.642844     0.922042     0.460496    Biso  1.000000  Ir
   Ir         1.0     0.989928     0.480973     0.464339    Biso  1.000000  Ir
   Ir         1.0     0.366414     0.733618     0.464306    Biso  1.000000  Ir
   Ir         1.0     0.551435     0.872769     0.470012    Biso  1.000000  Ir
   Ir         1.0     0.642836     0.898704     0.460731    Biso  1.000000  Ir
   Ir         1.0     0.804738     0.132589     0.461016    Biso  1.000000  Ir
   Ir         1.0     0.827818     0.575162     0.459168    Biso  1.000000  Ir
   Ir         1.0     0.319234     0.664513     0.448665    Biso  1.000000  Ir
   Ir         1.0     0.552119     0.919532     0.467157    Biso  1.000000  Ir
   Ir         1.0     0.804744     0.155897     0.461022    Biso  1.000000  Ir
   Ir         1.0     0.366705     0.686271     0.465898    Biso  1.000000  Ir
   Ir         1.0     0.552363     0.943044     0.465853    Biso  1.000000  Ir
   Ir         1.0     0.552540     0.966533     0.465018    Biso  1.000000  Ir
   Ir         1.0     0.990021     0.504819     0.463398    Biso  1.000000  Ir
   Ir         1.0     0.642915     0.828792     0.460082    Biso  1.000000  Ir
   Ir         1.0     0.320030     0.686280     0.465380    Biso  1.000000  Ir
   Ir         1.0     0.804754     0.179205     0.461030    Biso  1.000000  Ir
   Ir         1.0     0.642949     0.805587     0.459534    Biso  1.000000  Ir
   Ir         1.0     0.365044     0.642914     0.460019    Biso  1.000000  Ir
   Ir         1.0     0.643034     0.782332     0.460017    Biso  1.000000  Ir
   Ir         1.0     0.804769     0.202515     0.461040    Biso  1.000000  Ir
   Ir         1.0     0.990038     0.528718     0.463513    Biso  1.000000  Ir
   Ir         1.0     0.875321     0.969038     0.460415    Biso  1.000000  Ir
   Ir         1.0     0.319985     0.709716     0.465268    Biso  1.000000  Ir
   Ir         1.0     0.643135     0.759131     0.460790    Biso  1.000000  Ir
   Ir         1.0     0.828321     0.552019     0.461154    Biso  1.000000  Ir
   Ir         1.0     0.363818     0.598815     0.453358    Biso  1.000000  Ir
   Ir         1.0     0.804789     0.225829     0.461052    Biso  1.000000  Ir
   Ir         1.0     0.576727     0.106682     0.467132    Biso  1.000000  Ir
   Ir         1.0     0.643453     0.712927     0.461481    Biso  1.000000  Ir
   Ir         1.0     0.804816     0.249149     0.461071    Biso  1.000000  Ir
   Ir         1.0     0.319740     0.733560     0.463877    Biso  1.000000  Ir
   Ir         1.0     0.576747     0.153328     0.467183    Biso  1.000000  Ir
   Ir         1.0     0.643577     0.689792     0.461478    Biso  1.000000  Ir
   Ir         1.0     0.363522     0.552929     0.464167    Biso  1.000000  Ir
   Ir         1.0     0.828916     0.528943     0.460278    Biso  1.000000  Ir
   Ir         1.0     0.989985     0.552666     0.464557    Biso  1.000000  Ir
   Ir         1.0     0.804850     0.272476     0.461105    Biso  1.000000  Ir
   Ir         1.0     0.898708     0.015653     0.460341    Biso  1.000000  Ir
   Ir         1.0     0.319485     0.757445     0.462612    Biso  1.000000  Ir
   Ir         1.0     0.804894     0.295811     0.461174    Biso  1.000000  Ir
   Ir         1.0     0.576758     0.223270     0.467218    Biso  1.000000  Ir
   Ir         1.0     0.363992     0.505378     0.461546    Biso  1.000000  Ir
   Ir         1.0     0.576757     0.246584     0.467201    Biso  1.000000  Ir
   Ir         1.0     0.989970     0.576557     0.467213    Biso  1.000000  Ir
   Ir         1.0     0.643207     0.597757     0.460352    Biso  1.000000  Ir
   Ir         1.0     0.576746     0.293231     0.467165    Biso  1.000000  Ir
   Ir         1.0     0.319287     0.781243     0.461773    Biso  1.000000  Ir
   Ir         1.0     0.804950     0.319156     0.461302    Biso  1.000000  Ir
   Ir         1.0     0.898700     0.038980     0.460340    Biso  1.000000  Ir
   Ir         1.0     0.364263     0.458195     0.460661    Biso  1.000000  Ir
   Ir         1.0     0.805023     0.342513     0.461508    Biso  1.000000  Ir
   Ir         1.0     0.829608     0.506140     0.452774    Biso  1.000000  Ir
   Ir         1.0     0.922443     0.249010     0.460742    Biso  1.000000  Ir
   Ir         1.0     0.642721     0.528488     0.460267    Biso  1.000000  Ir
   Ir         1.0     0.319156     0.804950     0.461302    Biso  1.000000  Ir
   Ir         1.0     0.898699     0.062302     0.460340    Biso  1.000000  Ir
   Ir         1.0     0.990684     0.598734     0.453407    Biso  1.000000  Ir
   Ir         1.0     0.364404     0.411267     0.460397    Biso  1.000000  Ir
   Ir         1.0     0.805120     0.365882     0.461791    Biso  1.000000  Ir
   Ir         1.0     0.922352     0.225625     0.460557    Biso  1.000000  Ir
   Ir         1.0     0.805247     0.389271     0.462104    Biso  1.000000  Ir
   Ir         1.0     0.830117     0.483439     0.466744    Biso  1.000000  Ir
   Ir         1.0     0.319086     0.828588     0.461090    Biso  1.000000  Ir
   Ir         1.0     0.576525     0.456845     0.467468    Biso  1.000000  Ir
   Ir         1.0     0.991389     0.620769     0.460250    Biso  1.000000  Ir
   Ir         1.0     0.364470     0.364470     0.460299    Biso  1.000000  Ir
   Ir         1.0     0.898703     0.085623     0.460340    Biso  1.000000  Ir
   Ir         1.0     0.805410     0.412692     0.462353    Biso  1.000000  Ir
   Ir         1.0     0.576272     0.503846     0.468354    Biso  1.000000  Ir
   Ir         1.0     0.642867     0.411746     0.460277    Biso  1.000000  Ir
   Ir         1.0     0.319072     0.852181     0.461074    Biso  1.000000  Ir
   Ir         1.0     0.805619     0.436164     0.462489    Biso  1.000000  Ir
   Ir         1.0     0.642891     0.388390     0.460105    Biso  1.000000  Ir
   Ir         1.0     0.364486     0.317735     0.460272    Biso  1.000000  Ir
   Ir         1.0     0.575632     0.551087     0.468980    Biso  1.000000  Ir
   Ir         1.0     0.574869     0.574869     0.470090    Biso  1.000000  Ir
   Ir         1.0     0.992030     0.642905     0.460015    Biso  1.000000  Ir
   Ir         1.0     0.805892     0.459698     0.462657    Biso  1.000000  Ir
   Ir         1.0     0.319113     0.875752     0.461230    Biso  1.000000  Ir
   Ir         1.0     0.829765     0.459915     0.464109    Biso  1.000000  Ir
   Ir         1.0     0.574465     0.620351     0.460005    Biso  1.000000  Ir
   Ir         1.0     0.364458     0.271016     0.460300    Biso  1.000000  Ir
   Ir         1.0     0.806246     0.483267     0.463305    Biso  1.000000  Ir
   Ir         1.0     0.574685     0.643012     0.459819    Biso  1.000000  Ir
   Ir         1.0     0.992919     0.664506     0.448783    Biso  1.000000  Ir
   Ir         1.0     0.575405     0.665073     0.450750    Biso  1.000000  Ir
   Ir         1.0     0.319210     0.899319     0.461565    Biso  1.000000  Ir
   Ir         1.0     0.575611     0.687938     0.461170    Biso  1.000000  Ir
   Ir         1.0     0.806664     0.506707     0.466243    Biso  1.000000  Ir
   Ir         1.0     0.364377     0.224275     0.460402    Biso  1.000000  Ir
   Ir         1.0     0.829440     0.436311     0.463335    Biso  1.000000  Ir
   Ir         1.0     0.922127     0.108913     0.460311    Biso  1.000000  Ir
   Ir         1.0     0.806253     0.529301     0.452489    Biso  1.000000  Ir
   Ir         1.0     0.575356     0.736602     0.461313    Biso  1.000000  Ir
   Ir         1.0     0.319370     0.922901     0.462101    Biso  1.000000  Ir
   Ir         1.0     0.642937     0.225133     0.460020    Biso  1.000000  Ir
   Ir         1.0     0.642949     0.201824     0.460070    Biso  1.000000  Ir
   Ir         1.0     0.364212     0.177460     0.460737    Biso  1.000000  Ir
   Ir         1.0     0.805613     0.552033     0.459824    Biso  1.000000  Ir
   Ir         1.0     0.993675     0.686280     0.465391    Biso  1.000000  Ir
   Ir         1.0     0.574833     0.805265     0.459164    Biso  1.000000  Ir
   Ir         1.0     0.642954     0.178518     0.460108    Biso  1.000000  Ir
   Ir         1.0     0.319597     0.946519     0.462862    Biso  1.000000  Ir
   Ir         1.0     0.805265     0.574833     0.459164    Biso  1.000000  Ir
   Ir         1.0     0.575238     0.850215     0.469815    Biso  1.000000  Ir
   Ir         1.0     0.363900     0.130493     0.462070    Biso  1.000000  Ir
   Ir         1.0     0.898833     0.202254     0.460415    Biso  1.000000  Ir
   Ir         1.0     0.993615     0.709712     0.465147    Biso  1.000000  Ir
   Ir         1.0     0.829174     0.412767     0.462744    Biso  1.000000  Ir
   Ir         1.0     0.804953     0.597763     0.457276    Biso  1.000000  Ir
   Ir         1.0     0.319875     0.970161     0.463870    Biso  1.000000  Ir
   Ir         1.0     0.922101     0.038939     0.460304    Biso  1.000000  Ir
   Ir         1.0     0.576211     0.919849     0.468642    Biso  1.000000  Ir
   Ir         1.0     0.363449     0.083412     0.465480    Biso  1.000000  Ir
   Ir         1.0     0.805212     0.620497     0.460011    Biso  1.000000  Ir
   Ir         1.0     0.898889     0.225603     0.460483    Biso  1.000000  Ir
   Ir         1.0     0.922106     0.015610     0.460305    Biso  1.000000  Ir
   Ir         1.0     0.828965     0.389291     0.462213    Biso  1.000000  Ir
   Ir         1.0     0.320103     0.993734     0.466612    Biso  1.000000  Ir
   Ir         1.0     0.805587     0.642949     0.459533    Biso  1.000000  Ir
   Ir         1.0     0.993362     0.733532     0.463716    Biso  1.000000  Ir
   Ir         1.0     0.364059     0.037596     0.449757    Biso  1.000000  Ir
   Ir         1.0     0.898961     0.248966     0.460601    Biso  1.000000  Ir
   Ir         1.0     0.806196     0.664783     0.449128    Biso  1.000000  Ir
   Ir         1.0     0.598799     0.037351     0.453360    Biso  1.000000  Ir
   Ir         1.0     0.898721     0.992320     0.460344    Biso  1.000000  Ir
   Ir         1.0     0.342138     0.015768     0.460275    Biso  1.000000  Ir
   Ir         1.0     0.620769     0.991389     0.460250    Biso  1.000000  Ir
   Ir         1.0     0.993093     0.757381     0.462451    Biso  1.000000  Ir
   Ir         1.0     0.342804     0.993137     0.452447    Biso  1.000000  Ir
   Ir         1.0     0.620737     0.968057     0.460348    Biso  1.000000  Ir
   Ir         1.0     0.806617     0.686616     0.465679    Biso  1.000000  Ir
   Ir         1.0     0.899053     0.272350     0.460795    Biso  1.000000  Ir
   Ir         1.0     0.806349     0.710156     0.464826    Biso  1.000000  Ir
   Ir         1.0     0.341545     0.038461     0.459899    Biso  1.000000  Ir
   Ir         1.0     0.828805     0.365861     0.461742    Biso  1.000000  Ir
   Ir         1.0     0.598853     0.153951     0.453437    Biso  1.000000  Ir
   Ir         1.0     0.343206     0.946810     0.464114    Biso  1.000000  Ir
   Ir         1.0     0.598857     0.177259     0.453499    Biso  1.000000  Ir
   Ir         1.0     0.899169     0.295761     0.461100    Biso  1.000000  Ir
   Ir         1.0     0.992869     0.781131     0.461582    Biso  1.000000  Ir
   Ir         1.0     0.806030     0.734052     0.463639    Biso  1.000000  Ir
   Ir         1.0     0.340715     0.060928     0.449758    Biso  1.000000  Ir
   Ir         1.0     0.620553     0.874754     0.461214    Biso  1.000000  Ir
   Ir         1.0     0.805742     0.757931     0.462957    Biso  1.000000  Ir
   Ir         1.0     0.342709     0.899515     0.462266    Biso  1.000000  Ir
   Ir         1.0     0.828682     0.342463     0.461362    Biso  1.000000  Ir
   Ir         1.0     0.598850     0.270498     0.453406    Biso  1.000000  Ir
   Ir         1.0     0.992694     0.804778     0.461040    Biso  1.000000  Ir
   Ir         1.0     0.899319     0.319210     0.461565    Biso  1.000000  Ir
   Ir         1.0     0.339986     0.083416     0.466064    Biso  1.000000  Ir
   Ir         1.0     0.805509     0.781685     0.462537    Biso  1.000000  Ir
   Ir         1.0     0.620497     0.805212     0.460012    Biso  1.000000  Ir
   Ir         1.0     0.342478     0.852301     0.461442    Biso  1.000000  Ir
   Ir         1.0     0.620405     0.782237     0.460575    Biso  1.000000  Ir
   Ir         1.0     0.805325     0.805324     0.462164    Biso  1.000000  Ir
   Ir         1.0     0.598831     0.340476     0.453365    Biso  1.000000  Ir
   Ir         1.0     0.899515     0.342709     0.462266    Biso  1.000000  Ir
   Ir         1.0     0.340082     0.106761     0.465464    Biso  1.000000  Ir
   Ir         1.0     0.620342     0.759274     0.461100    Biso  1.000000  Ir
   Ir         1.0     0.805181     0.828880     0.461808    Biso  1.000000  Ir
   Ir         1.0     0.342513     0.805023     0.461508    Biso  1.000000  Ir
   Ir         1.0     0.828588     0.319086     0.461090    Biso  1.000000  Ir
   Ir         1.0     0.992561     0.828341     0.460714    Biso  1.000000  Ir
   Ir         1.0     0.620604     0.712901     0.460662    Biso  1.000000  Ir
   Ir         1.0     0.805071     0.852375     0.461511    Biso  1.000000  Ir
   Ir         1.0     0.340307     0.130292     0.463570    Biso  1.000000  Ir
   Ir         1.0     0.598655     0.457337     0.453929    Biso  1.000000  Ir
   Ir         1.0     0.899108     0.828485     0.460820    Biso  1.000000  Ir
   Ir         1.0     0.342822     0.757483     0.462771    Biso  1.000000  Ir
   Ir         1.0     0.598568     0.480774     0.454377    Biso  1.000000  Ir
   Ir         1.0     0.992458     0.851843     0.460521    Biso  1.000000  Ir
   Ir         1.0     0.804986     0.875825     0.461302    Biso  1.000000  Ir
   Ir         1.0     0.828515     0.295726     0.460917    Biso  1.000000  Ir
   Ir         1.0     0.340533     0.153840     0.462044    Biso  1.000000  Ir
   Ir         1.0     0.598221     0.527763     0.454919    Biso  1.000000  Ir
   Ir         1.0     0.804922     0.899242     0.461174    Biso  1.000000  Ir
   Ir         1.0     0.343318     0.709727     0.465518    Biso  1.000000  Ir
   Ir         1.0     0.620449     0.620449     0.461244    Biso  1.000000  Ir
   Ir         1.0     0.597510     0.574679     0.457013    Biso  1.000000  Ir
   Ir         1.0     0.899415     0.781273     0.461771    Biso  1.000000  Ir
   Ir         1.0     0.804871     0.922632     0.461106    Biso  1.000000  Ir
   Ir         1.0     0.340713     0.177346     0.461158    Biso  1.000000  Ir
   Ir         1.0     0.900326     0.413462     0.467536    Biso  1.000000  Ir
   Ir         1.0     0.992380     0.875299     0.460408    Biso  1.000000  Ir
   Ir         1.0     0.342560     0.664509     0.448770    Biso  1.000000  Ir
   Ir         1.0     0.620199     0.551483     0.460913    Biso  1.000000  Ir
   Ir         1.0     0.804832     0.946001     0.461071    Biso  1.000000  Ir
   Ir         1.0     0.899641     0.757514     0.462766    Biso  1.000000  Ir
   Ir         1.0     0.598251     0.665982     0.457422    Biso  1.000000  Ir
   Ir         1.0     0.340847     0.200805     0.460711    Biso  1.000000  Ir
   Ir         1.0     0.828458     0.272380     0.460818    Biso  1.000000  Ir
   Ir         1.0     0.992320     0.898721     0.460344    Biso  1.000000  Ir
   Ir         1.0     0.341124     0.620824     0.460271    Biso  1.000000  Ir
   Ir         1.0     0.804801     0.969355     0.461052    Biso  1.000000  Ir
   Ir         1.0     0.597893     0.712802     0.457826    Biso  1.000000  Ir
   Ir         1.0     0.598000     0.736026     0.457624    Biso  1.000000  Ir
   Ir         1.0     0.804778     0.992694     0.461040    Biso  1.000000  Ir
   Ir         1.0     0.340943     0.224226     0.460491    Biso  1.000000  Ir
   Ir         1.0     0.597741     0.759256     0.458579    Biso  1.000000  Ir
   Ir         1.0     0.899021     0.458932     0.461044    Biso  1.000000  Ir
   Ir         1.0     0.339901     0.576727     0.467124    Biso  1.000000  Ir
   Ir         1.0     0.828413     0.249045     0.460767    Biso  1.000000  Ir
   Ir         1.0     0.828324     0.015890     0.460706    Biso  1.000000  Ir
   Ir         1.0     0.992275     0.922118     0.460308    Biso  1.000000  Ir
   Ir         1.0     0.620754     0.411176     0.460358    Biso  1.000000  Ir
   Ir         1.0     0.341011     0.247622     0.460377    Biso  1.000000  Ir
   Ir         1.0     0.828313     0.039213     0.460701    Biso  1.000000  Ir
   Ir         1.0     0.898325     0.481815     0.460857    Biso  1.000000  Ir
   Ir         1.0     0.340417     0.529135     0.462566    Biso  1.000000  Ir
   Ir         1.0     0.620785     0.387812     0.460258    Biso  1.000000  Ir
   Ir         1.0     0.598265     0.874078     0.455091    Biso  1.000000  Ir
   Ir         1.0     0.992242     0.945495     0.460288    Biso  1.000000  Ir
   Ir         1.0     0.598419     0.897336     0.454936    Biso  1.000000  Ir
   Ir         1.0     0.341058     0.271001     0.460314    Biso  1.000000  Ir
   Ir         1.0     0.828306     0.062529     0.460699    Biso  1.000000  Ir
   Ir         1.0     0.620824     0.341124     0.460271    Biso  1.000000  Ir
   Ir         1.0     0.340784     0.481766     0.460937    Biso  1.000000  Ir
   Ir         1.0     0.828303     0.085842     0.460698    Biso  1.000000  Ir
   Ir         1.0     0.828379     0.225719     0.460740    Biso  1.000000  Ir
   Ir         1.0     0.898704     0.642835     0.460731    Biso  1.000000  Ir
   Ir         1.0     0.598686     0.967341     0.453608    Biso  1.000000  Ir
   Ir         1.0     0.341088     0.294371     0.460279    Biso  1.000000  Ir
   Ir         1.0     0.598734     0.990684     0.453408    Biso  1.000000  Ir
   Ir         1.0     0.828304     0.109153     0.460699    Biso  1.000000  Ir
   Ir         1.0     0.340980     0.434729     0.460470    Biso  1.000000  Ir
   Ir         1.0     0.620795     0.014715     0.460249    Biso  1.000000  Ir
   Ir         1.0     0.992221     0.968857     0.460278    Biso  1.000000  Ir
   Ir         1.0     0.828309     0.132463     0.460701    Biso  1.000000  Ir
   Ir         1.0     0.828352     0.202400     0.460724    Biso  1.000000  Ir
   Ir         1.0     0.341104     0.317738     0.460263    Biso  1.000000  Ir
   Ir         1.0     0.620849     0.224528     0.460379    Biso  1.000000  Ir
   Ir         1.0     0.897336     0.598419     0.454936    Biso  1.000000  Ir
   Ir         1.0     0.341075     0.387874     0.460313    Biso  1.000000  Ir
   Ir         1.0     0.828318     0.155773     0.460706    Biso  1.000000  Ir
   Ir         1.0     0.992209     0.992209     0.460273    Biso  1.000000  Ir
   Ir         1.0     0.620854     0.201220     0.460474    Biso  1.000000  Ir
   Ir         1.0     0.620853     0.177916     0.460474    Biso  1.000000  Ir
   Ir         1.0     0.341107     0.341107     0.460263    Biso  1.000000  Ir
   Ir         1.0     0.828332     0.179085     0.460713    Biso  1.000000  Ir
   Ir         1.0     0.896517     0.575989     0.469446    Biso  1.000000  Ir
   Ir         1.0     0.060051     0.386834     0.465501    Biso  1.000000  Ir
   Ir         1.0     0.155897     0.804744     0.461022    Biso  1.000000  Ir
   Ir         1.0     0.226203     0.757356     0.462470    Biso  1.000000  Ir
   Ir         1.0     0.226470     0.733501     0.463850    Biso  1.000000  Ir
   Ir         1.0     0.457947     0.620666     0.460850    Biso  1.000000  Ir
   Ir         1.0     0.341098     0.364484     0.460278    Biso  1.000000  Ir
   Ir         1.0     0.036955     0.457635     0.462481    Biso  1.000000  Ir
   Ir         1.0     0.156065     0.781090     0.461558    Biso  1.000000  Ir
   Ir         1.0     0.459281     0.664466     0.449910    Biso  1.000000  Ir
   Ir         1.0     0.410939     0.481668     0.461075    Biso  1.000000  Ir
   Ir         1.0     0.155773     0.828318     0.460706    Biso  1.000000  Ir
   Ir         1.0     0.110320     0.203537     0.466754    Biso  1.000000  Ir
   Ir         1.0     0.060207     0.410477     0.463703    Biso  1.000000  Ir
   Ir         1.0     0.226778     0.686260     0.465579    Biso  1.000000  Ir
   Ir         1.0     0.109356     0.109356     0.461323    Biso  1.000000  Ir
   Ir         1.0     0.036672     0.410245     0.465546    Biso  1.000000  Ir
   Ir         1.0     0.156287     0.757335     0.462447    Biso  1.000000  Ir
   Ir         1.0     0.015570     0.038904     0.460283    Biso  1.000000  Ir
   Ir         1.0     0.155684     0.851834     0.460520    Biso  1.000000  Ir
   Ir         1.0     0.225999     0.664498     0.448793    Biso  1.000000  Ir
   Ir         1.0     0.460085     0.709927     0.465588    Biso  1.000000  Ir
   Ir         1.0     0.341037     0.411286     0.460373    Biso  1.000000  Ir
   Ir         1.0     0.225133     0.642937     0.460020    Biso  1.000000  Ir
   Ir         1.0     0.109041     0.248867     0.460280    Biso  1.000000  Ir
   Ir         1.0     0.060372     0.434144     0.462297    Biso  1.000000  Ir
   Ir         1.0     0.225719     0.828379     0.460740    Biso  1.000000  Ir
   Ir         1.0     0.155624     0.875310     0.460413    Biso  1.000000  Ir
   Ir         1.0     0.411237     0.387787     0.460436    Biso  1.000000  Ir
   Ir         1.0     0.156556     0.733490     0.463773    Biso  1.000000  Ir
   Ir         1.0     0.456845     0.576525     0.467468    Biso  1.000000  Ir
   Ir         1.0     0.109102     0.062476     0.460670    Biso  1.000000  Ir
   Ir         1.0     0.225648     0.851915     0.460564    Biso  1.000000  Ir
   Ir         1.0     0.060075     0.363341     0.466069    Biso  1.000000  Ir
   Ir         1.0     0.155587     0.898756     0.460358    Biso  1.000000  Ir
   Ir         1.0     0.015594     0.062252     0.460301    Biso  1.000000  Ir
   Ir         1.0     0.459673     0.757991     0.462240    Biso  1.000000  Ir
   Ir         1.0     0.037029     0.505110     0.462026    Biso  1.000000  Ir
   Ir         1.0     0.340899     0.458216     0.460635    Biso  1.000000  Ir
   Ir         1.0     0.156806     0.709682     0.465220    Biso  1.000000  Ir
   Ir         1.0     0.225610     0.875414     0.460485    Biso  1.000000  Ir
   Ir         1.0     0.060478     0.457805     0.461576    Biso  1.000000  Ir
   Ir         1.0     0.412581     0.664475     0.449535    Biso  1.000000  Ir
   Ir         1.0     0.223495     0.552989     0.464141    Biso  1.000000  Ir
   Ir         1.0     0.155572     0.922182     0.460340    Biso  1.000000  Ir
   Ir         1.0     0.106761     0.340082     0.465464    Biso  1.000000  Ir
   Ir         1.0     0.411297     0.294333     0.460354    Biso  1.000000  Ir
   Ir         1.0     0.156858     0.686276     0.465310    Biso  1.000000  Ir
   Ir         1.0     0.459698     0.805892     0.462657    Biso  1.000000  Ir
   Ir         1.0     0.223741     0.529169     0.462536    Biso  1.000000  Ir
   Ir         1.0     0.106943     0.363676     0.463592    Biso  1.000000  Ir
   Ir         1.0     0.060509     0.481479     0.461431    Biso  1.000000  Ir
   Ir         1.0     0.155577     0.945597     0.460355    Biso  1.000000  Ir
   Ir         1.0     0.457496     0.528897     0.463000    Biso  1.000000  Ir
   Ir         1.0     0.340627     0.505400     0.461518    Biso  1.000000  Ir
   Ir         1.0     0.411276     0.247641     0.460374    Biso  1.000000  Ir
   Ir         1.0     0.107136     0.387287     0.462116    Biso  1.000000  Ir
   Ir         1.0     0.015631     0.085604     0.460336    Biso  1.000000  Ir
   Ir         1.0     0.156087     0.664516     0.448620    Biso  1.000000  Ir
   Ir         1.0     0.224092     0.481783     0.460914    Biso  1.000000  Ir
   Ir         1.0     0.060928     0.340715     0.449758    Biso  1.000000  Ir
   Ir         1.0     0.155603     0.969006     0.460408    Biso  1.000000  Ir
   Ir         1.0     0.224193     0.458222     0.460620    Biso  1.000000  Ir
   Ir         1.0     0.460136     0.853540     0.467324    Biso  1.000000  Ir
   Ir         1.0     0.411217     0.200930     0.460438    Biso  1.000000  Ir
   Ir         1.0     0.039786     0.296159     0.452363    Biso  1.000000  Ir
   Ir         1.0     0.155218     0.642948     0.460069    Biso  1.000000  Ir
   Ir         1.0     0.060461     0.505202     0.461788    Biso  1.000000  Ir
   Ir         1.0     0.225768     0.969282     0.460973    Biso  1.000000  Ir
   Ir         1.0     0.155652     0.992417     0.460509    Biso  1.000000  Ir
   Ir         1.0     0.340161     0.552951     0.464154    Biso  1.000000  Ir
   Ir         1.0     0.224290     0.411252     0.460399    Biso  1.000000  Ir
   Ir         1.0     0.107376     0.458023     0.460880    Biso  1.000000  Ir
   Ir         1.0     0.458932     0.899021     0.461044    Biso  1.000000  Ir
   Ir         1.0     0.015681     0.108964     0.460398    Biso  1.000000  Ir
   Ir         1.0     0.225898     0.992771     0.461364    Biso  1.000000  Ir
   Ir         1.0     0.154613     0.620847     0.460378    Biso  1.000000  Ir
   Ir         1.0     0.224296     0.387809     0.460377    Biso  1.000000  Ir
   Ir         1.0     0.457866     0.481527     0.461363    Biso  1.000000  Ir
   Ir         1.0     0.179139     0.015951     0.460949    Biso  1.000000  Ir
   Ir         1.0     0.224275     0.364377     0.460402    Biso  1.000000  Ir
   Ir         1.0     0.410874     0.107277     0.461293    Biso  1.000000  Ir
   Ir         1.0     0.060338     0.529004     0.462692    Biso  1.000000  Ir
   Ir         1.0     0.249634     0.016542     0.462753    Biso  1.000000  Ir
   Ir         1.0     0.153951     0.598853     0.453437    Biso  1.000000  Ir
   Ir         1.0     0.061786     0.318214     0.459883    Biso  1.000000  Ir
   Ir         1.0     0.340476     0.598831     0.453365    Biso  1.000000  Ir
   Ir         1.0     0.224226     0.340943     0.460491    Biso  1.000000  Ir
   Ir         1.0     0.179278     0.039421     0.461348    Biso  1.000000  Ir
   Ir         1.0     0.457592     0.944179     0.450430    Biso  1.000000  Ir
   Ir         1.0     0.249922     0.040151     0.463937    Biso  1.000000  Ir
   Ir         1.0     0.015748     0.132336     0.460504    Biso  1.000000  Ir
   Ir         1.0     0.224144     0.317495     0.460696    Biso  1.000000  Ir
   Ir         1.0     0.106862     0.552935     0.464147    Biso  1.000000  Ir
   Ir         1.0     0.153328     0.576747     0.467183    Biso  1.000000  Ir
   Ir         1.0     0.412952     0.852925     0.463585    Biso  1.000000  Ir
   Ir         1.0     0.060163     0.552873     0.464171    Biso  1.000000  Ir
   Ir         1.0     0.179466     0.062929     0.461946    Biso  1.000000  Ir
   Ir         1.0     0.250154     0.063703     0.466782    Biso  1.000000  Ir
   Ir         1.0     0.106682     0.576727     0.467132    Biso  1.000000  Ir
   Ir         1.0     0.457182     0.989842     0.465878    Biso  1.000000  Ir
   Ir         1.0     0.458060     0.434493     0.460862    Biso  1.000000  Ir
   Ir         1.0     0.341708     0.642929     0.459992    Biso  1.000000  Ir
   Ir         1.0     0.085745     0.851809     0.460512    Biso  1.000000  Ir
   Ir         1.0     0.153529     0.552967     0.464178    Biso  1.000000  Ir
   Ir         1.0     0.179711     0.086488     0.462807    Biso  1.000000  Ir
   Ir         1.0     0.249541     0.086417     0.452505    Biso  1.000000  Ir
   Ir         1.0     0.223620     0.246947     0.463541    Biso  1.000000  Ir
   Ir         1.0     0.015836     0.155725     0.460678    Biso  1.000000  Ir
   Ir         1.0     0.413462     0.900326     0.467536    Biso  1.000000  Ir
   Ir         1.0     0.060020     0.576690     0.467103    Biso  1.000000  Ir
   Ir         1.0     0.223406     0.223406     0.465443    Biso  1.000000  Ir
   Ir         1.0     0.481354     0.037035     0.461901    Biso  1.000000  Ir
   Ir         1.0     0.179997     0.110086     0.463919    Biso  1.000000  Ir
   Ir         1.0     0.062413     0.295494     0.460243    Biso  1.000000  Ir
   Ir         1.0     0.153757     0.529138     0.462561    Biso  1.000000  Ir
   Ir         1.0     0.039421     0.179278     0.461348    Biso  1.000000  Ir
   Ir         1.0     0.223347     0.200033     0.466122    Biso  1.000000  Ir
   Ir         1.0     0.343363     0.686276     0.465589    Biso  1.000000  Ir
   Ir         1.0     0.248260     0.131731     0.459944    Biso  1.000000  Ir
   Ir         1.0     0.224116     0.177506     0.449872    Biso  1.000000  Ir
   Ir         1.0     0.180230     0.133623     0.466647    Biso  1.000000  Ir
   Ir         1.0     0.085972     0.804736     0.461014    Biso  1.000000  Ir
   Ir         1.0     0.412183     0.945755     0.460577    Biso  1.000000  Ir
   Ir         1.0     0.153942     0.505386     0.461516    Biso  1.000000  Ir
   Ir         1.0     0.015951     0.179139     0.460949    Biso  1.000000  Ir
   Ir         1.0     0.481570     0.083938     0.461196    Biso  1.000000  Ir
   Ir         1.0     0.458163     0.387646     0.460701    Biso  1.000000  Ir
   Ir         1.0     0.110255     0.686265     0.465497    Biso  1.000000  Ir
   Ir         1.0     0.060678     0.598818     0.453368    Biso  1.000000  Ir
   Ir         1.0     0.179621     0.156320     0.452327    Biso  1.000000  Ir
   Ir         1.0     0.225557     0.132345     0.460295    Biso  1.000000  Ir
   Ir         1.0     0.110199     0.709681     0.465320    Biso  1.000000  Ir
   Ir         1.0     0.154070     0.481726     0.460964    Biso  1.000000  Ir
   Ir         1.0     0.343074     0.733585     0.464077    Biso  1.000000  Ir
   Ir         1.0     0.226232     0.109723     0.452477    Biso  1.000000  Ir
   Ir         1.0     0.389291     0.828965     0.462213    Biso  1.000000  Ir
   Ir         1.0     0.481689     0.130711     0.461007    Biso  1.000000  Ir
   Ir         1.0     0.109945     0.733490     0.463772    Biso  1.000000  Ir
   Ir         1.0     0.178945     0.178945     0.460382    Biso  1.000000  Ir
   Ir         1.0     0.063103     0.272850     0.452442    Biso  1.000000  Ir
   Ir         1.0     0.246730     0.200083     0.465453    Biso  1.000000  Ir
   Ir         1.0     0.016100     0.202586     0.461357    Biso  1.000000  Ir
   Ir         1.0     0.061361     0.620822     0.460254    Biso  1.000000  Ir
   Ir         1.0     0.154146     0.458141     0.460701    Biso  1.000000  Ir
   Ir         1.0     0.226611     0.063467     0.464036    Biso  1.000000  Ir
   Ir         1.0     0.086639     0.733492     0.463836    Biso  1.000000  Ir
   Ir         1.0     0.178340     0.201644     0.460107    Biso  1.000000  Ir
   Ir         1.0     0.109452     0.781086     0.461545    Biso  1.000000  Ir
   Ir         1.0     0.246947     0.223620     0.463541    Biso  1.000000  Ir
   Ir         1.0     0.342631     0.781299     0.461940    Biso  1.000000  Ir
   Ir         1.0     0.458216     0.340899     0.460635    Biso  1.000000  Ir
   Ir         1.0     0.481753     0.177418     0.460937    Biso  1.000000  Ir
   Ir         1.0     0.154176     0.434606     0.460597    Biso  1.000000  Ir
   Ir         1.0     0.389756     0.733667     0.464512    Biso  1.000000  Ir
   Ir         1.0     0.226080     0.016295     0.461947    Biso  1.000000  Ir
   Ir         1.0     0.177506     0.224116     0.449872    Biso  1.000000  Ir
   Ir         1.0     0.061989     0.642926     0.459964    Biso  1.000000  Ir
   Ir         1.0     0.109153     0.828304     0.460699    Biso  1.000000  Ir
   Ir         1.0     0.040325     0.686269     0.465425    Biso  1.000000  Ir
   Ir         1.0     0.202452     0.992622     0.460960    Biso  1.000000  Ir
   Ir         1.0     0.016295     0.226080     0.461947    Biso  1.000000  Ir
   Ir         1.0     0.154164     0.411098     0.460614    Biso  1.000000  Ir
   Ir         1.0     0.109058     0.851813     0.460513    Biso  1.000000  Ir
   Ir         1.0     0.481783     0.224092     0.460914    Biso  1.000000  Ir
   Ir         1.0     0.176718     0.246662     0.466109    Biso  1.000000  Ir
   Ir         1.0     0.342463     0.828682     0.461362    Biso  1.000000  Ir
   Ir         1.0     0.063703     0.250154     0.466782    Biso  1.000000  Ir
   Ir         1.0     0.086190     0.664492     0.448832    Biso  1.000000  Ir
   Ir         1.0     0.202294     0.945723     0.460532    Biso  1.000000  Ir
   Ir         1.0     0.062877     0.664498     0.448767    Biso  1.000000  Ir
   Ir         1.0     0.154107     0.387596     0.460776    Biso  1.000000  Ir
   Ir         1.0     0.388390     0.642891     0.460105    Biso  1.000000  Ir
   Ir         1.0     0.202261     0.922281     0.460443    Biso  1.000000  Ir
   Ir         1.0     0.176760     0.270056     0.465475    Biso  1.000000  Ir
   Ir         1.0     0.458236     0.294204     0.460612    Biso  1.000000  Ir
   Ir         1.0     0.038925     0.038925     0.460300    Biso  1.000000  Ir
   Ir         1.0     0.085306     0.642923     0.459990    Biso  1.000000  Ir
   Ir         1.0     0.016542     0.249634     0.462753    Biso  1.000000  Ir
   Ir         1.0     0.481791     0.270757     0.460913    Biso  1.000000  Ir
   Ir         1.0     0.154001     0.364080     0.461185    Biso  1.000000  Ir
   Ir         1.0     0.108913     0.922127     0.460311    Biso  1.000000  Ir
   Ir         1.0     0.342559     0.875905     0.461736    Biso  1.000000  Ir
   Ir         1.0     0.202274     0.875369     0.460446    Biso  1.000000  Ir
   Ir         1.0     0.176965     0.293612     0.463564    Biso  1.000000  Ir
   Ir         1.0     0.063642     0.686261     0.465547    Biso  1.000000  Ir
   Ir         1.0     0.038904     0.015570     0.460283    Biso  1.000000  Ir
   Ir         1.0     0.247622     0.341011     0.460377    Biso  1.000000  Ir
   Ir         1.0     0.040015     0.733504     0.463848    Biso  1.000000  Ir
   Ir         1.0     0.202321     0.851880     0.460541    Biso  1.000000  Ir
   Ir         1.0     0.153840     0.340533     0.462044    Biso  1.000000  Ir
   Ir         1.0     0.177179     0.317180     0.462030    Biso  1.000000  Ir
   Ir         1.0     0.063467     0.226611     0.464036    Biso  1.000000  Ir
   Ir         1.0     0.481780     0.317433     0.460921    Biso  1.000000  Ir
   Ir         1.0     0.202400     0.828352     0.460724    Biso  1.000000  Ir
   Ir         1.0     0.016828     0.273235     0.463801    Biso  1.000000  Ir
   Ir         1.0     0.015554     0.992207     0.460272    Biso  1.000000  Ir
   Ir         1.0     0.063583     0.709683     0.465438    Biso  1.000000  Ir
   Ir         1.0     0.342931     0.923152     0.463066    Biso  1.000000  Ir
   Ir         1.0     0.458232     0.247530     0.460612    Biso  1.000000  Ir
   Ir         1.0     0.177346     0.340713     0.461158    Biso  1.000000  Ir
   Ir         1.0     0.132336     0.015748     0.460504    Biso  1.000000  Ir
   Ir         1.0     0.153632     0.316954     0.463569    Biso  1.000000  Ir
   Ir         1.0     0.202677     0.781107     0.461577    Biso  1.000000  Ir
   Ir         1.0     0.434718     0.224257     0.460471    Biso  1.000000  Ir
   Ir         1.0     0.481744     0.364149     0.460965    Biso  1.000000  Ir
   Ir         1.0     0.132414     0.039159     0.460672    Biso  1.000000  Ir
   Ir         1.0     0.177460     0.364212     0.460737    Biso  1.000000  Ir
   Ir         1.0     0.387646     0.458163     0.460701    Biso  1.000000  Ir
   Ir         1.0     0.247641     0.411276     0.460374    Biso  1.000000  Ir
   Ir         1.0     0.153434     0.293389     0.465489    Biso  1.000000  Ir
   Ir         1.0     0.083518     0.552909     0.464157    Biso  1.000000  Ir
   Ir         1.0     0.063330     0.733496     0.463874    Biso  1.000000  Ir
   Ir         1.0     0.203165     0.733494     0.463875    Biso  1.000000  Ir
   Ir         1.0     0.343434     0.970398     0.466785    Biso  1.000000  Ir
   Ir         1.0     0.247600     0.434734     0.460455    Biso  1.000000  Ir
   Ir         1.0     0.177529     0.387691     0.460555    Biso  1.000000  Ir
   Ir         1.0     0.017063     0.296780     0.466577    Biso  1.000000  Ir
   Ir         1.0     0.063179     0.203017     0.462847    Biso  1.000000  Ir
   Ir         1.0     0.481668     0.410939     0.461075    Biso  1.000000  Ir
   Ir         1.0     0.153400     0.269982     0.466099    Biso  1.000000  Ir
   Ir         1.0     0.039519     0.781101     0.461569    Biso  1.000000  Ir
   Ir         1.0     0.203471     0.686266     0.465495    Biso  1.000000  Ir
   Ir         1.0     0.458204     0.200852     0.460636    Biso  1.000000  Ir
   Ir         1.0     0.132854     0.109547     0.461899    Biso  1.000000  Ir
   Ir         1.0     0.177557     0.411167     0.460501    Biso  1.000000  Ir
   Ir         1.0     0.387857     0.364444     0.460336    Biso  1.000000  Ir
   Ir         1.0     0.063058     0.757341     0.462471    Biso  1.000000  Ir
   Ir         1.0     0.202693     0.664508     0.448692    Biso  1.000000  Ir
   Ir         1.0     0.154198     0.247423     0.449812    Biso  1.000000  Ir
   Ir         1.0     0.364885     0.015131     0.459885    Biso  1.000000  Ir
   Ir         1.0     0.434740     0.317627     0.460455    Biso  1.000000  Ir
   Ir         1.0     0.481527     0.457866     0.461363    Biso  1.000000  Ir
   Ir         1.0     0.177549     0.434656     0.460535    Biso  1.000000  Ir
   Ir         1.0     0.016464     0.319476     0.452354    Biso  1.000000  Ir
   Ir         1.0     0.387881     0.317716     0.460302    Biso  1.000000  Ir
   Ir         1.0     0.039345     0.804748     0.461022    Biso  1.000000  Ir
   Ir         1.0     0.015653     0.898708     0.460341    Biso  1.000000  Ir
   Ir         1.0     0.201220     0.620854     0.460474    Biso  1.000000  Ir
   Ir         1.0     0.155036     0.224950     0.460008    Biso  1.000000  Ir
   Ir         1.0     0.062833     0.781092     0.461558    Biso  1.000000  Ir
   Ir         1.0     0.083949     0.457930     0.461109    Biso  1.000000  Ir
   Ir         1.0     0.177504     0.458178     0.460661    Biso  1.000000  Ir
   Ir         1.0     0.062929     0.179466     0.461946    Biso  1.000000  Ir
   Ir         1.0     0.481258     0.505048     0.462298    Biso  1.000000  Ir
   Ir         1.0     0.247066     0.529170     0.462536    Biso  1.000000  Ir
   Ir         1.0     0.363341     0.060074     0.466069    Biso  1.000000  Ir
   Ir         1.0     0.458141     0.154146     0.460701    Biso  1.000000  Ir
   Ir         1.0     0.155644     0.202250     0.460344    Biso  1.000000  Ir
   Ir         1.0     0.083890     0.434317     0.461397    Biso  1.000000  Ir
   Ir         1.0     0.132345     0.225557     0.460295    Biso  1.000000  Ir
   Ir         1.0     0.015768     0.342138     0.460275    Biso  1.000000  Ir
   Ir         1.0     0.177418     0.481753     0.460937    Biso  1.000000  Ir
   Ir         1.0     0.387809     0.224296     0.460377    Biso  1.000000  Ir
   Ir         1.0     0.246817     0.552988     0.464150    Biso  1.000000  Ir
   Ir         1.0     0.131731     0.248260     0.459944    Biso  1.000000  Ir
   Ir         1.0     0.480748     0.552609     0.464872    Biso  1.000000  Ir
   Ir         1.0     0.156320     0.179621     0.452327    Biso  1.000000  Ir
   Ir         1.0     0.083763     0.410699     0.462187    Biso  1.000000  Ir
   Ir         1.0     0.062660     0.804740     0.461016    Biso  1.000000  Ir
   Ir         1.0     0.177281     0.505405     0.461502    Biso  1.000000  Ir
   Ir         1.0     0.130888     0.270738     0.449785    Biso  1.000000  Ir
   Ir         1.0     0.363676     0.106943     0.463592    Biso  1.000000  Ir
   Ir         1.0     0.387691     0.177529     0.460555    Biso  1.000000  Ir
   Ir         1.0     0.039112     0.851816     0.460513    Biso  1.000000  Ir
   Ir         1.0     0.200757     0.481771     0.460921    Biso  1.000000  Ir
   Ir         1.0     0.156926     0.156926     0.466598    Biso  1.000000  Ir
   Ir         1.0     0.480774     0.598568     0.454377    Biso  1.000000  Ir
   Ir         1.0     0.015131     0.364885     0.459885    Biso  1.000000  Ir
   Ir         1.0     0.083583     0.387064     0.463636    Biso  1.000000  Ir
   Ir         1.0     0.177089     0.529152     0.462557    Biso  1.000000  Ir
   Ir         1.0     0.387464     0.130646     0.461228    Biso  1.000000  Ir
   Ir         1.0     0.458023     0.107376     0.460880    Biso  1.000000  Ir
   Ir         1.0     0.062529     0.828306     0.460699    Biso  1.000000  Ir
   Ir         1.0     0.247840     0.620841     0.460318    Biso  1.000000  Ir
   Ir         1.0     0.062736     0.155971     0.461337    Biso  1.000000  Ir
   Ir         1.0     0.156693     0.133390     0.463821    Biso  1.000000  Ir
   Ir         1.0     0.176854     0.552978     0.464167    Biso  1.000000  Ir
   Ir         1.0     0.364080     0.154001     0.461185    Biso  1.000000  Ir
   Ir         1.0     0.039037     0.875275     0.460403    Biso  1.000000  Ir
   Ir         1.0     0.387064     0.083583     0.463636    Biso  1.000000  Ir
   Ir         1.0     0.200930     0.411217     0.460438    Biso  1.000000  Ir
   Ir         1.0     0.481854     0.642782     0.460841    Biso  1.000000  Ir
   Ir         1.0     0.130493     0.363900     0.462070    Biso  1.000000  Ir
   Ir         1.0     0.083416     0.339986     0.466064    Biso  1.000000  Ir
   Ir         1.0     0.014258     0.387413     0.449746    Biso  1.000000  Ir
   Ir         1.0     0.176644     0.576754     0.467199    Biso  1.000000  Ir
   Ir         1.0     0.062431     0.851811     0.460512    Biso  1.000000  Ir
   Ir         1.0     0.156406     0.109795     0.462742    Biso  1.000000  Ir
   Ir         1.0     0.386713     0.036721     0.466069    Biso  1.000000  Ir
   Ir         1.0     0.249307     0.664494     0.448827    Biso  1.000000  Ir
   Ir         1.0     0.200881     0.364308     0.460516    Biso  1.000000  Ir
   Ir         1.0     0.084253     0.317382     0.449749    Biso  1.000000  Ir
   Ir         1.0     0.177259     0.598857     0.453499    Biso  1.000000  Ir
   Ir         1.0     0.364308     0.200881     0.460516    Biso  1.000000  Ir
   Ir         1.0     0.483469     0.686368     0.466074    Biso  1.000000  Ir
   Ir         1.0     0.457805     0.060478     0.461576    Biso  1.000000  Ir
   Ir         1.0     0.156161     0.086239     0.461920    Biso  1.000000  Ir
   Ir         1.0     0.365476     0.992438     0.460307    Biso  1.000000  Ir
   Ir         1.0     0.130782     0.434538     0.460710    Biso  1.000000  Ir
   Ir         1.0     0.062357     0.875271     0.460403    Biso  1.000000  Ir
   Ir         1.0     0.062588     0.132520     0.460935    Biso  1.000000  Ir
   Ir         1.0     0.013354     0.410107     0.466119    Biso  1.000000  Ir
   Ir         1.0     0.177916     0.620853     0.460474    Biso  1.000000  Ir
   Ir         1.0     0.130772     0.458091     0.460764    Biso  1.000000  Ir
   Ir         1.0     0.016693     0.733516     0.463774    Biso  1.000000  Ir
   Ir         1.0     0.155971     0.062736     0.461337    Biso  1.000000  Ir
   Ir         1.0     0.366773     0.947052     0.467046    Biso  1.000000  Ir
   Ir         1.0     0.085729     0.272180     0.460264    Biso  1.000000  Ir
   Ir         1.0     0.483273     0.734089     0.462784    Biso  1.000000  Ir
   Ir         1.0     0.364425     0.247651     0.460338    Biso  1.000000  Ir
   Ir         1.0     0.200293     0.270277     0.463549    Biso  1.000000  Ir
   Ir         1.0     0.178518     0.642954     0.460108    Biso  1.000000  Ir
   Ir         1.0     0.249779     0.733511     0.463777    Biso  1.000000  Ir
   Ir         1.0     0.062302     0.898699     0.460340    Biso  1.000000  Ir
   Ir         1.0     0.016944     0.709700     0.465196    Biso  1.000000  Ir
   Ir         1.0     0.155829     0.039272     0.460941    Biso  1.000000  Ir
   Ir         1.0     0.130594     0.505359     0.461543    Biso  1.000000  Ir
   Ir         1.0     0.366269     0.899768     0.463298    Biso  1.000000  Ir
   Ir         1.0     0.179389     0.664517     0.448619    Biso  1.000000  Ir
   Ir         1.0     0.457419     0.013386     0.464004    Biso  1.000000  Ir
   Ir         1.0     0.013271     0.433691     0.465660    Biso  1.000000  Ir
   Ir         1.0     0.130419     0.529120     0.462561    Biso  1.000000  Ir
   Ir         1.0     0.483112     0.782266     0.461914    Biso  1.000000  Ir
   Ir         1.0     0.200811     0.200811     0.449916    Biso  1.000000  Ir
   Ir         1.0     0.155725     0.015836     0.460678    Biso  1.000000  Ir
   Ir         1.0     0.364478     0.294375     0.460279    Biso  1.000000  Ir
   Ir         1.0     0.505048     0.481258     0.462298    Biso  1.000000  Ir
   Ir         1.0     0.062476     0.109102     0.460670    Biso  1.000000  Ir
   Ir         1.0     0.180163     0.686273     0.465368    Biso  1.000000  Ir
   Ir         1.0     0.062265     0.922103     0.460305    Biso  1.000000  Ir
   Ir         1.0     0.201644     0.178340     0.460107    Biso  1.000000  Ir
   Ir         1.0     0.130007     0.576738     0.467162    Biso  1.000000  Ir
   Ir         1.0     0.505242     0.434224     0.461778    Biso  1.000000  Ir
   Ir         1.0     0.132282     0.992348     0.460401    Biso  1.000000  Ir
   Ir         1.0     0.483439     0.830117     0.466744    Biso  1.000000  Ir
   Ir         1.0     0.202250     0.155644     0.460344    Biso  1.000000  Ir
   Ir         1.0     0.180111     0.709681     0.465320    Biso  1.000000  Ir
   Ir         1.0     0.013386     0.457419     0.464004    Biso  1.000000  Ir
   Ir         1.0     0.505346     0.387375     0.461593    Biso  1.000000  Ir
   Ir         1.0     0.202925     0.133022     0.452389    Biso  1.000000  Ir
   Ir         1.0     0.436763     0.686285     0.466637    Biso  1.000000  Ir
   Ir         1.0     0.364484     0.341098     0.460278    Biso  1.000000  Ir
   Ir         1.0     0.062242     0.945489     0.460287    Biso  1.000000  Ir
   Ir         1.0     0.132250     0.968953     0.460344    Biso  1.000000  Ir
   Ir         1.0     0.434174     0.967553     0.450055    Biso  1.000000  Ir
   Ir         1.0     0.203537     0.110320     0.466754    Biso  1.000000  Ir
   Ir         1.0     0.179860     0.733490     0.463837    Biso  1.000000  Ir
   Ir         1.0     0.505400     0.340627     0.461518    Biso  1.000000  Ir
   Ir         1.0     0.482314     0.875633     0.461121    Biso  1.000000  Ir
   Ir         1.0     0.203303     0.086778     0.464023    Biso  1.000000  Ir
   Ir         1.0     0.086239     0.156161     0.461920    Biso  1.000000  Ir
   Ir         1.0     0.132236     0.945555     0.460319    Biso  1.000000  Ir
   Ir         1.0     0.132791     0.664507     0.448694    Biso  1.000000  Ir
   Ir         1.0     0.505424     0.293936     0.461494    Biso  1.000000  Ir
   Ir         1.0     0.013506     0.481187     0.462808    Biso  1.000000  Ir
   Ir         1.0     0.179592     0.757338     0.462472    Biso  1.000000  Ir
   Ir         1.0     0.062391     0.085707     0.460500    Biso  1.000000  Ir
   Ir         1.0     0.364444     0.387857     0.460336    Biso  1.000000  Ir
   Ir         1.0     0.062233     0.968864     0.460281    Biso  1.000000  Ir
   Ir         1.0     0.202772     0.039616     0.461957    Biso  1.000000  Ir
   Ir         1.0     0.086047     0.132664     0.461327    Biso  1.000000  Ir
   Ir         1.0     0.481045     0.920788     0.450963    Biso  1.000000  Ir
   Ir         1.0     0.132240     0.922150     0.460321    Biso  1.000000  Ir
   Ir         1.0     0.179371     0.781096     0.461569    Biso  1.000000  Ir
   Ir         1.0     0.133503     0.709682     0.465220    Biso  1.000000  Ir
   Ir         1.0     0.085901     0.109211     0.460932    Biso  1.000000  Ir
   Ir         1.0     0.014020     0.598772     0.453339    Biso  1.000000  Ir
   Ir         1.0     0.435553     0.922394     0.460810    Biso  1.000000  Ir
   Ir         1.0     0.436145     0.781762     0.462299    Biso  1.000000  Ir
   Ir         1.0     0.062236     0.992231     0.460285    Biso  1.000000  Ir
   Ir         1.0     0.179205     0.804754     0.461030    Biso  1.000000  Ir
   Ir         1.0     0.364463     0.620809     0.460255    Biso  1.000000  Ir
   Ir         1.0     0.132263     0.898731     0.460347    Biso  1.000000  Ir
   Ir         1.0     0.364345     0.434708     0.460495    Biso  1.000000  Ir
   Ir         1.0     0.480735     0.966376     0.466259    Biso  1.000000  Ir
   Ir         1.0     0.132981     0.757334     0.462427    Biso  1.000000  Ir
   Ir         1.0     0.013553     0.504986     0.462495    Biso  1.000000  Ir
   Ir         1.0     0.505386     0.153942     0.461516    Biso  1.000000  Ir
   Ir         1.0     0.178929     0.945652     0.460421    Biso  1.000000  Ir
   Ir         1.0     0.179085     0.828332     0.460713    Biso  1.000000  Ir
   Ir         1.0     0.132759     0.781087     0.461549    Biso  1.000000  Ir
   Ir         1.0     0.062328     0.062328     0.460396    Biso  1.000000  Ir
   Ir         1.0     0.132306     0.875291     0.460407    Biso  1.000000  Ir
   Ir         1.0     0.178911     0.922225     0.460377    Biso  1.000000  Ir
   Ir         1.0     0.505321     0.107235     0.461589    Biso  1.000000  Ir
   Ir         1.0     0.504986     0.013553     0.462495    Biso  1.000000  Ir
   Ir         1.0     0.013402     0.552758     0.464318    Biso  1.000000  Ir
   Ir         1.0     0.179001     0.851854     0.460528    Biso  1.000000  Ir
   Ir         1.0     0.085604     0.015631     0.460336    Biso  1.000000  Ir
   Ir         1.0     0.364149     0.481744     0.460965    Biso  1.000000  Ir
   Ir         1.0     0.085647     0.039007     0.460396    Biso  1.000000  Ir
   Ir         1.0     0.132371     0.851821     0.460515    Biso  1.000000  Ir
   Ir         1.0     0.436803     0.876942     0.467584    Biso  1.000000  Ir
   Ir         1.0     0.013511     0.528844     0.463049    Biso  1.000000  Ir
   Ir         1.0     0.388824     0.969102     0.460400    Biso  1.000000  Ir
   Ir         1.0     0.083938     0.481570     0.461196    Biso  1.000000  Ir
   Ir         1.0     0.109795     0.156406     0.462742    Biso  1.000000  Ir
   Ir         1.0     0.178946     0.875335     0.460424    Biso  1.000000  Ir
   Ir         1.0     0.505202     0.060461     0.461788    Biso  1.000000  Ir
   Ir         1.0     0.086952     0.686259     0.465582    Biso  1.000000  Ir
   Ir         1.0     0.133623     0.180230     0.466647    Biso  1.000000  Ir
   Ir         1.0     0.132463     0.828309     0.460701    Biso  1.000000  Ir
   Ir         1.0     0.107322     0.598838     0.453384    Biso  1.000000  Ir
   Ir         1.0     0.390053     0.686268     0.466227    Biso  1.000000  Ir
   Ir         1.0     0.178917     0.898789     0.460378    Biso  1.000000  Ir
   Ir         1.0     0.363781     0.529112     0.462589    Biso  1.000000  Ir
   Ir         1.0     0.387866     0.271011     0.460314    Biso  1.000000  Ir
   Ir         1.0     0.062282     0.038959     0.460335    Biso  1.000000  Ir
   Ir         1.0     0.434317     0.083890     0.461397    Biso  1.000000  Ir
   Ir         1.0     0.036810     0.433925     0.463814    Biso  1.000000  Ir
   Ir         1.0     0.109547     0.132854     0.461899    Biso  1.000000  Ir
   Ir         1.0     0.132589     0.804738     0.461016    Biso  1.000000  Ir
   Ir         1.0     0.202357     0.969166     0.460697    Biso  1.000000  Ir
   Ir         1.0     0.110086     0.179997     0.463919    Biso  1.000000  Ir
   Ir         1.0     0.247351     0.270683     0.461136    Biso  1.000000  Ir
   Ir         1.0     0.038959     0.062282     0.460335    Biso  1.000000  Ir
   Ir         1.0     0.436311     0.829440     0.463335    Biso  1.000000  Ir
   Ir         1.0     0.085707     0.062391     0.460500    Biso  1.000000  Ir
   Ir         1.0     0.226724     0.709682     0.465438    Biso  1.000000  Ir
   Ir         1.0     0.247172     0.247172     0.462020    Biso  1.000000  Ir
   Ir         1.0     0.225987     0.781122     0.461583    Biso  1.000000  Ir
   Ir         1.0     0.363251     0.576709     0.467114    Biso  1.000000  Ir
   Ir         1.0     0.039007     0.085647     0.460396    Biso  1.000000  Ir
   Ir         1.0     0.085674     0.875272     0.460403    Biso  1.000000  Ir
   Ir         1.0     0.015789     0.851827     0.460516    Biso  1.000000  Ir
   Ir         1.0     0.015610     0.922106     0.460305    Biso  1.000000  Ir
   Ir         1.0     0.200416     0.529163     0.462543    Biso  1.000000  Ir
   Ir         1.0     0.013330     0.576616     0.467093    Biso  1.000000  Ir
   Ir         1.0     0.409998     0.576647     0.467113    Biso  1.000000  Ir
   Ir         1.0     0.108989     0.875279     0.460404    Biso  1.000000  Ir
   Ir         1.0     0.085790     0.085790     0.460669    Biso  1.000000  Ir
   Ir         1.0     0.086893     0.709680     0.465425    Biso  1.000000  Ir
   Ir         1.0     0.178971     0.969076     0.460518    Biso  1.000000  Ir
   Ir         1.0     0.062252     0.015594     0.460301    Biso  1.000000  Ir
   Ir         1.0     0.109281     0.804736     0.461014    Biso  1.000000  Ir
   Ir         1.0     0.247479     0.294152     0.460689    Biso  1.000000  Ir
   Ir         1.0     0.434743     0.270940     0.460448    Biso  1.000000  Ir
   Ir         1.0     0.225829     0.804789     0.461052    Biso  1.000000  Ir
   Ir         1.0     0.133251     0.733490     0.463742    Biso  1.000000  Ir
   Ir         1.0     0.505418     0.200614     0.461494    Biso  1.000000  Ir
   Ir         1.0     0.109723     0.226232     0.452477    Biso  1.000000  Ir
   Ir         1.0     0.179039     0.992506     0.460686    Biso  1.000000  Ir
   Ir         1.0     0.036679     0.576659     0.467077    Biso  1.000000  Ir
   Ir         1.0     0.411135     0.434634     0.460593    Biso  1.000000  Ir
   Ir         1.0     0.200852     0.458204     0.460636    Biso  1.000000  Ir
   Ir         1.0     0.433925     0.036810     0.463814    Biso  1.000000  Ir
   Ir         1.0     0.040267     0.709690     0.465335    Biso  1.000000  Ir
   Ir         1.0     0.226324     0.039864     0.462823    Biso  1.000000  Ir
   Ir         1.0     0.109211     0.085901     0.460932    Biso  1.000000  Ir
   Ir         1.0     0.202586     0.016100     0.461357    Biso  1.000000  Ir
   Ir         1.0     0.108942     0.898714     0.460342    Biso  1.000000  Ir
   Ir         1.0     0.037035     0.481354     0.461901    Biso  1.000000  Ir
   Ir         1.0     0.505430     0.247272     0.461492    Biso  1.000000  Ir
   Ir         1.0     0.365894     0.664497     0.448976    Biso  1.000000  Ir
   Ir         1.0     0.130292     0.340307     0.463570    Biso  1.000000  Ir
   Ir         1.0     0.015580     0.945485     0.460286    Biso  1.000000  Ir
   Ir         1.0     0.085589     0.922111     0.460306    Biso  1.000000  Ir
   Ir         1.0     0.036722     0.386713     0.466069    Biso  1.000000  Ir
   Ir         1.0     0.038896     0.992214     0.460276    Biso  1.000000  Ir
   Ir         1.0     0.133555     0.686273     0.465369    Biso  1.000000  Ir
   Ir         1.0     0.434538     0.130782     0.460710    Biso  1.000000  Ir
   Ir         1.0     0.014716     0.620795     0.460249    Biso  1.000000  Ir
   Ir         1.0     0.224950     0.155036     0.460008    Biso  1.000000  Ir
   Ir         1.0     0.202254     0.898833     0.460415    Biso  1.000000  Ir
   Ir         1.0     0.436467     0.733829     0.464321    Biso  1.000000  Ir
   Ir         1.0     0.203017     0.063179     0.462847    Biso  1.000000  Ir
   Ir         1.0     0.411176     0.620754     0.460358    Biso  1.000000  Ir
   Ir         1.0     0.130646     0.387464     0.461228    Biso  1.000000  Ir
   Ir         1.0     0.224528     0.620849     0.460379    Biso  1.000000  Ir
   Ir         1.0     0.366660     0.709740     0.465814    Biso  1.000000  Ir
   Ir         1.0     0.247567     0.317590     0.460476    Biso  1.000000  Ir
   Ir         1.0     0.039072     0.109022     0.460501    Biso  1.000000  Ir
   Ir         1.0     0.108421     0.271574     0.459917    Biso  1.000000  Ir
   Ir         1.0     0.387171     0.598792     0.453337    Biso  1.000000  Ir
   Ir         1.0     0.412868     0.757711     0.463217    Biso  1.000000  Ir
   Ir         1.0     0.130741     0.411003     0.460836    Biso  1.000000  Ir
   Ir         1.0     0.389344     0.781473     0.462393    Biso  1.000000  Ir
   Ir         1.0     0.131922     0.642935     0.460020    Biso  1.000000  Ir
   Ir         1.0     0.223871     0.598858     0.453499    Biso  1.000000  Ir
   Ir         1.0     0.200805     0.340847     0.460711    Biso  1.000000  Ir
   Ir         1.0     0.015351     0.642922     0.459990    Biso  1.000000  Ir
   Ir         1.0     0.107357     0.434444     0.460935    Biso  1.000000  Ir
   Ir         1.0     0.037596     0.364059     0.449757    Biso  1.000000  Ir
   Ir         1.0     0.107572     0.294058     0.449765    Biso  1.000000  Ir
   Ir         1.0     0.038898     0.968853     0.460277    Biso  1.000000  Ir
   Ir         1.0     0.366163     0.757537     0.462975    Biso  1.000000  Ir
   Ir         1.0     0.039560     0.664506     0.448682    Biso  1.000000  Ir
   Ir         1.0     0.086488     0.179711     0.462807    Biso  1.000000  Ir
   Ir         1.0     0.131308     0.620838     0.460317    Biso  1.000000  Ir
   Ir         1.0     0.084680     0.620827     0.460265    Biso  1.000000  Ir
   Ir         1.0     0.411286     0.341037     0.460373    Biso  1.000000  Ir
   Ir         1.0     0.108901     0.945524     0.460301    Biso  1.000000  Ir
   Ir         1.0     0.200512     0.293838     0.462022    Biso  1.000000  Ir
   Ir         1.0     0.223270     0.576758     0.467218    Biso  1.000000  Ir
   Ir         1.0     0.109022     0.039072     0.460501    Biso  1.000000  Ir
   Ir         1.0     0.109675     0.757334     0.462427    Biso  1.000000  Ir
   Ir         1.0     0.130639     0.598845     0.453408    Biso  1.000000  Ir
   Ir         1.0     0.016241     0.664510     0.448676    Biso  1.000000  Ir
   Ir         1.0     0.106750     0.316644     0.466065    Biso  1.000000  Ir
   Ir         1.0     0.038939     0.922101     0.460304    Biso  1.000000  Ir
   Ir         1.0     0.085578     0.992257     0.460303    Biso  1.000000  Ir
   Ir         1.0     0.365883     0.805120     0.461792    Biso  1.000000  Ir
   Ir         1.0     0.086778     0.203303     0.464024    Biso  1.000000  Ir
   Ir         1.0     0.226845     0.087014     0.466822    Biso  1.000000  Ir
   Ir         1.0     0.039159     0.132414     0.460672    Biso  1.000000  Ir
   Ir         1.0     0.200083     0.246730     0.465453    Biso  1.000000  Ir
   Ir         1.0     0.386901     0.552900     0.464183    Biso  1.000000  Ir
   Ir         1.0     0.038461     0.341545     0.459899    Biso  1.000000  Ir
   Ir         1.0     0.086417     0.249541     0.452505    Biso  1.000000  Ir
   Ir         1.0     0.108905     0.968912     0.460309    Biso  1.000000  Ir
   Ir         1.0     0.434656     0.177549     0.460535    Biso  1.000000  Ir
   Ir         1.0     0.086367     0.757336     0.462447    Biso  1.000000  Ir
   Ir         1.0     0.435109     0.642841     0.460505    Biso  1.000000  Ir
   Ir         1.0     0.225603     0.898889     0.460483    Biso  1.000000  Ir
   Ir         1.0     0.017002     0.686277     0.465338    Biso  1.000000  Ir
   Ir         1.0     0.130199     0.552954     0.464157    Biso  1.000000  Ir
   Ir         1.0     0.087014     0.226845     0.466822    Biso  1.000000  Ir
   Ir         1.0     0.365917     0.852457     0.461969    Biso  1.000000  Ir
   Ir         1.0     0.038913     0.945484     0.460285    Biso  1.000000  Ir
   Ir         1.0     0.108964     0.015681     0.460398    Biso  1.000000  Ir
   Ir         1.0     0.247651     0.364425     0.460338    Biso  1.000000  Ir
   Ir         1.0     0.107997     0.620831     0.460290    Biso  1.000000  Ir
   Ir         1.0     0.410783     0.990912     0.449830    Biso  1.000000  Ir
   Ir         1.0     0.201824     0.642949     0.460070    Biso  1.000000  Ir
   Ir         1.0     0.084002     0.598830     0.453364    Biso  1.000000  Ir
   Ir         1.0     0.200565     0.598858     0.453543    Biso  1.000000  Ir
   Ir         1.0     0.108926     0.992296     0.460338    Biso  1.000000  Ir
   Ir         1.0     0.200033     0.223347     0.466122    Biso  1.000000  Ir
   Ir         1.0     0.249514     0.757372     0.462453    Biso  1.000000  Ir
   Ir         1.0     0.036940     0.528936     0.462813    Biso  1.000000  Ir
   Ir         1.0     0.223944     0.505426     0.461491    Biso  1.000000  Ir
   Ir         1.0     0.015712     0.875284     0.460405    Biso  1.000000  Ir
   Ir         1.0     0.225625     0.922352     0.460557    Biso  1.000000  Ir
   Ir         1.0     0.199957     0.576757     0.467217    Biso  1.000000  Ir
   Ir         1.0     0.413355     0.709799     0.466233    Biso  1.000000  Ir
   Ir         1.0     0.037351     0.598799     0.453360    Biso  1.000000  Ir
   Ir         1.0     0.410107     0.013354     0.466119    Biso  1.000000  Ir
   Ir         1.0     0.038039     0.620813     0.460267    Biso  1.000000  Ir
   Ir         1.0     0.433928     0.598714     0.453601    Biso  1.000000  Ir
   Ir         1.0     0.202515     0.804769     0.461040    Biso  1.000000  Ir
   Ir         1.0     0.039093     0.318811     0.460250    Biso  1.000000  Ir
   Ir         1.0     0.108618     0.642925     0.460007    Biso  1.000000  Ir
   Ir         1.0     0.224018     0.294019     0.461137    Biso  1.000000  Ir
   Ir         1.0     0.387375     0.505346     0.461593    Biso  1.000000  Ir
   Ir         1.0     0.246662     0.176718     0.466109    Biso  1.000000  Ir
   Ir         1.0     0.130711     0.481689     0.461007    Biso  1.000000  Ir
   Ir         1.0     0.410571     0.529038     0.462700    Biso  1.000000  Ir
   Ir         1.0     0.247657     0.387844     0.460338    Biso  1.000000  Ir
   Ir         1.0     0.200614     0.505418     0.461494    Biso  1.000000  Ir
   Ir         1.0     0.410477     0.060207     0.463703    Biso  1.000000  Ir
   Ir         1.0     0.225680     0.945813     0.460714    Biso  1.000000  Ir
   Ir         1.0     0.085623     0.898703     0.460340    Biso  1.000000  Ir
   Ir         1.0     0.107277     0.410874     0.461293    Biso  1.000000  Ir
   Ir         1.0     0.015890     0.828324     0.460706    Biso  1.000000  Ir
   Ir         1.0     0.083353     0.576712     0.467116    Biso  1.000000  Ir
   Ir         1.0     0.247181     0.598856     0.453436    Biso  1.000000  Ir
   Ir         1.0     0.250032     0.709688     0.465336    Biso  1.000000  Ir
   Ir         1.0     0.085567     0.968883     0.460290    Biso  1.000000  Ir
   Ir         1.0     0.203417     0.709680     0.465426    Biso  1.000000  Ir
   Ir         1.0     0.085105     0.294892     0.459893    Biso  1.000000  Ir
   Ir         1.0     0.200684     0.317361     0.461143    Biso  1.000000  Ir
   Ir         1.0     0.433738     0.552802     0.464325    Biso  1.000000  Ir
   Ir         1.0     0.434493     0.458060     0.460862    Biso  1.000000  Ir
   Ir         1.0     0.086143     0.781088     0.461549    Biso  1.000000  Ir
   Ir         1.0     0.015562     0.968851     0.460276    Biso  1.000000  Ir
   Ir         1.0     0.038671     0.642928     0.459969    Biso  1.000000  Ir
   Ir         1.0     0.016023     0.804760     0.461030    Biso  1.000000  Ir
   Ir         1.0     0.083412     0.363449     0.465480    Biso  1.000000  Ir
   Ir         1.0     0.038980     0.898700     0.460340    Biso  1.000000  Ir
   Ir         1.0     0.248444     0.642928     0.460007    Biso  1.000000  Ir
   Ir         1.0     0.016424     0.757362     0.462468    Biso  1.000000  Ir
   Ir         1.0     0.250085     0.686262     0.465542    Biso  1.000000  Ir
   Ir         1.0     0.224257     0.434718     0.460471    Biso  1.000000  Ir
   Ir         1.0     0.016198     0.781113     0.461576    Biso  1.000000  Ir
   Ir         1.0     0.200922     0.387760     0.460441    Biso  1.000000  Ir
   Ir         1.0     0.434224     0.505242     0.461778    Biso  1.000000  Ir
   Ir         1.0     0.039745     0.757349     0.462480    Biso  1.000000  Ir
   Ir         1.0     0.411098     0.154164     0.460614    Biso  1.000000  Ir
   Ir         1.0     0.036792     0.552825     0.464207    Biso  1.000000  Ir
   Ir         1.0     0.389608     0.876362     0.463507    Biso  1.000000  Ir
   Ir         1.0     0.202896     0.757345     0.462481    Biso  1.000000  Ir
   Ir         1.0     0.247424     0.154198     0.449812    Biso  1.000000  Ir
   Ir         1.0     0.246584     0.576757     0.467201    Biso  1.000000  Ir
   Ir         1.0     0.133390     0.156693     0.463821    Biso  1.000000  Ir
   Ir         1.0     0.085571     0.945503     0.460291    Biso  1.000000  Ir
   Ir         1.0     0.039864     0.226324     0.462823    Biso  1.000000  Ir
   Ir         1.0     0.200175     0.552986     0.464149    Biso  1.000000  Ir
   Ir         1.0     0.247272     0.505430     0.461492    Biso  1.000000  Ir
   Ir         1.0     0.083859     0.505270     0.461662    Biso  1.000000  Ir
   Ir         1.0     0.083713     0.529055     0.462625    Biso  1.000000  Ir
   Ir         1.0     0.039272     0.155829     0.460941    Biso  1.000000  Ir
   Ir         1.0     0.040386     0.273465     0.466665    Biso  1.000000  Ir
   Ir         1.0     0.132520     0.062588     0.460935    Biso  1.000000  Ir
   Ir         1.0     0.039616     0.202772     0.461957    Biso  1.000000  Ir
   Ir         1.0     0.248867     0.109041     0.460280    Biso  1.000000  Ir
   Ir         1.0     0.107235     0.505321     0.461589    Biso  1.000000  Ir
   Ir         1.0     0.387787     0.411237     0.460436    Biso  1.000000  Ir
   Ir         1.0     0.107336     0.481638     0.461075    Biso  1.000000  Ir
   Ir         1.0     0.223842     0.270503     0.462020    Biso  1.000000  Ir
   Ir         1.0     0.085842     0.828303     0.460698    Biso  1.000000  Ir
   Ir         1.0     0.247424     0.481789     0.460913    Biso  1.000000  Ir
   Ir         1.0     0.200908     0.434693     0.460496    Biso  1.000000  Ir
   Ir         1.0     0.133022     0.202925     0.452389    Biso  1.000000  Ir
   Ir         1.0     0.133101     0.133101     0.462711    Biso  1.000000  Ir
   Ir         1.0     0.434708     0.364345     0.460495    Biso  1.000000  Ir
   Ir         1.0     0.039213     0.828313     0.460701    Biso  1.000000  Ir
   Ir         1.0     0.109495     0.664496     0.448796    Biso  1.000000  Ir
   Ir         1.0     0.040151     0.249922     0.463937    Biso  1.000000  Ir
   Ir         1.0     0.412692     0.805410     0.462353    Biso  1.000000  Ir
   Ir         1.0     0.390117     0.923696     0.467321    Biso  1.000000  Ir
   Ir         1.0     0.130101     0.316730     0.465471    Biso  1.000000  Ir
   Ir         1.0     0.434634     0.411135     0.460593    Biso  1.000000  Ir
   Ir         1.0     0.107072     0.529092     0.462583    Biso  1.000000  Ir
   Ir         1.0     0.247530     0.458232     0.460612    Biso  1.000000  Ir
   Ir         1.0     0.130078     0.293309     0.466085    Biso  1.000000  Ir
   Ir         1.0     0.132664     0.086047     0.461327    Biso  1.000000  Ir
   Ir         1.0     0.356451     0.146654     0.369856    Biso  1.000000  Ir
   Ir         1.0     0.171019     0.984590     0.369048    Biso  1.000000  Ir
   Ir         1.0     0.357370     0.961204     0.368816    Biso  1.000000  Ir
   Ir         1.0     0.170312     0.612789     0.365616    Biso  1.000000  Ir
   Ir         1.0     0.612777     0.147024     0.365481    Biso  1.000000  Ir
   Ir         1.0     0.007235     0.403512     0.365710    Biso  1.000000  Ir
   Ir         1.0     0.357309     0.658232     0.362778    Biso  1.000000  Ir
   Ir         1.0     0.357257     0.681627     0.367505    Biso  1.000000  Ir
   Ir         1.0     0.635401     0.914248     0.367498    Biso  1.000000  Ir
   Ir         1.0     0.008100     0.774107     0.369968    Biso  1.000000  Ir
   Ir         1.0     0.194509     0.078030     0.370531    Biso  1.000000  Ir
   Ir         1.0     0.612771     0.030495     0.365446    Biso  1.000000  Ir
   Ir         1.0     0.309966     0.426675     0.369002    Biso  1.000000  Ir
   Ir         1.0     0.635611     0.774687     0.367835    Biso  1.000000  Ir
   Ir         1.0     0.727484     0.124608     0.370733    Biso  1.000000  Ir
   Ir         1.0     0.728014     0.751328     0.369211    Biso  1.000000  Ir
   Ir         1.0     0.356424     0.123328     0.370404    Biso  1.000000  Ir
   Ir         1.0     0.984750     0.241058     0.369851    Biso  1.000000  Ir
   Ir         1.0     0.309895     0.473429     0.369317    Biso  1.000000  Ir
   Ir         1.0     0.705097     0.681940     0.368314    Biso  1.000000  Ir
   Ir         1.0     0.589417     0.983819     0.367409    Biso  1.000000  Ir
   Ir         1.0     0.961208     0.891110     0.368874    Biso  1.000000  Ir
   Ir         1.0     0.006640     0.496617     0.370827    Biso  1.000000  Ir
   Ir         1.0     0.124087     0.240555     0.366991    Biso  1.000000  Ir
   Ir         1.0     0.170975     0.937865     0.368885    Biso  1.000000  Ir
   Ir         1.0     0.635423     0.380372     0.366945    Biso  1.000000  Ir
   Ir         1.0     0.751472     0.543600     0.369575    Biso  1.000000  Ir
   Ir         1.0     0.309805     0.543503     0.370590    Biso  1.000000  Ir
   Ir         1.0     0.705128     0.658892     0.369232    Biso  1.000000  Ir
   Ir         1.0     0.612933     0.728256     0.368206    Biso  1.000000  Ir
   Ir         1.0     0.635681     0.612843     0.368670    Biso  1.000000  Ir
   Ir         1.0     0.751108     0.474204     0.369624    Biso  1.000000  Ir
[truncated: 727,828 more chars]
